# Supplementary material for: Clonorchis sinensis infection remodels chromatin accessibility in hepatocellular carcinoma
Source: Parasit Vectors. 2025 Jul 10;18:276. doi: 10.1186/s13071-025-06909-6 (PMC12247385; doi:10.1186/s13071-025-06909-6)
Supplement: Supplementary file 6 — Additional file 6 (XLSX 22842 KB) [file 13071_2025_6909_MOESM6_ESM.xlsx]

## Sheet: Table S1
Table S1 The information of all patients
Characteristics		C. sinensis(-) HCC		C. sinensis(+) HCC
		No. (%)		No. (%)
Sex	Male	4 (100%)		4(100%)
	Female	0(0%)		0(0%)
Age ( years)
	<60	2(50%)		3(75%)
	≥60	2(50%)		1(25%)
Serum AFP (ng/mL)
	<20	3(75%)		3(75%)
	≥20	1(25%)		1(25%)
HBV infection
	Negative	0(0%)		0(0%)
	Positive	4 (100%)		4 (100%)
Tumor size (cm)
	<5	1(25%)		3(75%)
	≥5	3(75%)		1(25%)
BCLC stage
	A	3(75%)		2(50%)
	B	1(25%)		1(25%)
	NA	0(0%)		1(25%)
Tumor nodule number
	solitary	3(75%)		3(75%)
	multiple	1(25%)		1(25%)
MVI
	Absent	1(25%)		3(75%)
	Present	3(75%)		1(25%)
liver cirrhosis
	Absent	1(25%)		3(75%)
	Present	3(75%)		1(25%)
Edmondson grade
	I-II	1(25%)		1(25%)
	III-IV	3(75%)		3(75%)
Tumor satellite
	Absent	4 (100%)		3(75%)
	Present	0(0%)		1(25%)
MVD(CD34)
	<50	2(50%)		2(50%)
	≥50	2(50%)		2(50%)

## Sheet: Table S2
Table S2 The information on the counts in all peaks across all samples.
Peakid	C. sinensis-_1_P	C. sinensis-_1_T	C. sinensis-_2_P	C. sinensis-_2_T	C. sinensis-_3_P	C. sinensis-_3_T	C. sinensis-_4_P	C. sinensis-_4_T	C. sinensis+_1_P	C. sinensis+_1_T	C. sinensis+_2_P	C. sinensis+_2_T	C. sinensis+_3_P	C. sinensis+_3_T	C. sinensis+_4_P	C. sinensis+_4_T
1:9993-10464	16	10	18	68	14	12	14	8	24	12	10	12	14	10	30	20
1:102852-103105	0	8	2	30	2	12	2	2	8	1	6	28	6	2	4	17
1:180705-180975	12	10	6	44	4	4	18	10	8	10	8	8	4	6	10	8
1:191214-191673	26	27	68	26	60	56	18	17	24	25	53	35	37	24	64	38
1:267899-268099	2	18	18	9	19	23	25	20	32	8	30	22	24	2	11	4
1:629059-629311	514	736	8	4	6	2	6	8	12	15	12	4	6	3	20	4
1:629818-630119	646	880	722	604	673	538	536	667	712	1066	602	685	106	72	711	652
1:630414-630640	350	448	6	0	8	15	19	8	8	11	2	8	4	8	9	2
1:633559-633787	2	2	4	2	7	146	6	6	6	6	3	6	2	6	6	2
1:633868-634191	1496	1902	1768	1426	1681	1247	1389	1432	1664	2008	1296	1518	1508	947	1454	1368
1:634659-634884	26	25	152	150	145	126	8	12	24	47	24	18	16	12	14	14
1:727083-727436	4	10	0	0	2	42	2	10	14	0	14	93	12	4	0	2
1:778451-779271	32	151	55	284	50	74	139	139	34	50	47	179	60	24	38	77
1:815425-815779	0	0	0	61	6	2	4	6	0	4	0	2	3	0	0	0
1:817149-817361	2	5	10	39	6	10	13	17	0	1	2	9	4	5	7	5
1:821491-821886	20	16	33	25	29	24	61	35	22	21	22	15	20	29	25	23
1:822015-822343	4	4	27	28	25	10	41	38	8	12	14	13	20	8	20	7
1:827244-827680	8	46	30	92	39	40	48	28	14	23	20	56	33	4	16	28
1:848757-848989	10	0	23	6	2	8	34	10	10	4	6	10	5	0	12	7
1:869757-870234	22	57	40	30	47	42	120	78	48	19	44	42	36	14	40	37
1:875504-875704	12	0	3	8	4	8	36	4	4	6	12	8	0	12	6	6
1:877627-877929	2	16	14	1	11	17	47	22	4	7	12	21	17	6	16	17
1:883124-883411	8	4	3	2	2	2	32	11	10	5	6	12	12	2	7	9
1:904579-904821	5	16	14	56	32	20	59	27	10	16	18	24	29	9	6	16
1:906746-907101	19	16	28	82	25	21	66	40	18	33	27	27	16	22	13	27
1:911150-911393	8	6	21	44	6	13	19	14	15	26	9	5	10	23	16	12
1:921139-921375	16	35	27	38	40	34	40	32	35	22	38	65	28	18	27	17
1:927118-927395	52	17	29	7	29	14	29	17	16	22	25	23	25	22	28	25
1:938100-938501	47	28	58	44	43	54	77	23	82	63	69	56	45	30	33	27
1:959118-959503	19	85	32	119	35	42	38	31	18	39	29	73	30	21	36	27
1:966055-966679	36	66	50	158	24	71	56	61	54	87	54	86	24	29	37	39
1:966690-967163	40	71	70	140	35	51	48	67	41	61	48	95	25	22	27	48
1:975950-976460	50	78	36	66	30	44	52	36	66	58	34	66	39	18	41	32
1:1000052-1000439	18	45	23	185	13	13	44	47	28	16	28	63	34	9	18	25
1:1001872-1002078	29	53	33	85	23	48	49	54	24	34	35	85	32	25	14	24
1:1005229-1005648	31	56	50	89	28	41	44	54	50	34	46	119	51	29	21	60
1:1006201-1006984	51	98	62	236	54	111	63	94	27	72	41	201	72	54	35	46
1:1013175-1014230	69	276	144	371	82	100	151	120	64	120	104	213	102	50	78	128
1:1019141-1019877	24	104	51	229	48	69	74	69	44	38	55	157	49	31	17	56
1:1032525-1032725	24	28	20	20	12	12	23	6	20	9	28	37	24	16	8	12
1:1032942-1033372	8	92	25	45	12	22	72	62	24	21	32	48	23	22	9	33
1:1040696-1040933	6	51	20	27	11	10	22	29	18	6	10	18	14	17	12	7
1:1050729-1051092	10	11	15	95	10	14	22	13	19	15	16	20	16	19	23	17
1:1058331-1058596	37	18	28	28	32	20	38	14	40	42	41	49	39	23	31	19
1:1059513-1059811	14	67	29	121	8	28	37	46	24	34	22	62	14	23	10	44
1:1063847-1064552	52	123	77	201	52	48	92	59	66	80	92	79	67	62	48	80
1:1069217-1069475	9	48	17	77	6	7	25	20	18	26	15	35	6	21	7	15
1:1074735-1074935	26	9	22	29	17	30	25	11	21	22	30	20	16	17	14	10
1:1079418-1080525	72	142	94	394	80	94	134	132	95	151	76	177	70	60	70	84
1:1086521-1086721	17	11	32	18	21	10	27	21	16	9	29	11	10	12	45	18
1:1115811-1116639	76	446	120	961	135	211	171	198	89	188	145	444	158	44	104	165
1:1121986-1122483	61	110	69	113	44	73	73	50	69	61	67	161	44	29	62	45
1:1124774-1125554	42	120	73	151	47	91	63	88	84	93	52	207	57	55	47	41
1:1128550-1128773	22	21	20	54	25	14	28	12	34	28	15	52	20	18	15	23
1:1133383-1133643	22	21	23	37	22	11	29	10	35	44	39	17	29	25	20	14
1:1136331-1136604	39	26	8	21	26	10	28	11	20	12	16	20	16	19	8	17
1:1144147-1144398	6	29	24	12	16	10	29	12	8	5	16	15	7	18	18	11
1:1144462-1144792	16	36	25	6	20	13	20	5	31	12	16	10	12	12	6	23
1:1157419-1158756	93	194	133	687	63	64	127	82	78	272	78	185	78	69	98	74
1:1164563-1165203	16	13	27	247	45	15	68	19	28	76	53	40	40	25	34	24
1:1173743-1174075	16	43	11	15	19	18	32	18	9	18	23	19	20	24	22	15
1:1199421-1199622	30	15	16	11	14	17	33	12	44	17	15	19	14	16	32	11
1:1201387-1201726	27	79	41	24	32	25	57	22	17	33	20	24	21	11	10	26
1:1206454-1206741	26	60	43	17	27	12	33	28	32	8	30	21	14	24	18	15
1:1230786-1230988	2	12	14	52	5	4	8	17	3	20	15	22	8	18	9	15
1:1231693-1232293	24	144	59	238	77	81	103	38	26	58	52	170	56	17	58	41
1:1237924-1238447	21	31	46	127	20	10	43	17	24	53	31	40	29	48	38	28
1:1240932-1241147	4	7	15	59	17	11	18	43	12	12	24	13	12	13	19	11
1:1250640-1251213	35	62	38	68	29	19	32	27	10	25	26	25	11	32	27	23
1:1258646-1259079	14	17	26	147	15	6	22	36	17	25	7	10	8	19	26	19
1:1259997-1260373	9	16	32	94	14	5	15	17	8	20	19	6	14	13	21	19
1:1265230-1265608	23	11	15	49	15	12	17	8	18	21	14	14	4	10	9	15
1:1270835-1271161	18	9	33	86	10	11	19	12	16	16	16	23	6	23	22	20
1:1273708-1274566	44	132	80	188	70	52	84	59	57	43	51	165	70	22	34	75
1:1274585-1274785	5	18	16	22	12	4	8	8	23	12	21	12	6	9	12	15
1:1281353-1282366	63	52	90	252	59	68	75	90	65	97	55	341	74	55	67	95
1:1290222-1290491	24	34	25	53	18	26	28	38	30	30	42	60	31	15	23	22
1:1291821-1292152	21	54	32	83	27	38	39	36	62	43	36	40	44	30	40	34
1:1304734-1305165	35	40	37	203	42	27	51	36	32	41	33	65	24	25	39	36
1:1305608-1305847	33	61	30	133	44	17	45	43	25	25	30	25	15	18	23	40
1:1307917-1308635	44	218	99	328	111	113	122	56	39	59	62	248	65	20	43	67
1:1318260-1318574	8	9	20	147	10	20	9	12	7	30	9	19	9	5	14	11
1:1324619-1325468	59	134	54	316	78	81	98	93	67	91	78	252	55	49	75	137
1:1332673-1333147	32	45	31	129	56	32	67	58	53	57	57	44	71	45	42	44
1:1343886-1344227	31	10	33	29	26	14	36	20	42	25	45	107	53	30	36	25
1:1347674-1348154	45	49	48	100	42	51	53	63	68	72	50	141	36	42	40	36
1:1371616-1371994	26	45	30	27	19	14	63	29	27	27	31	28	29	23	32	32
1:1372086-1372327	45	57	54	48	45	32	42	40	28	24	21	35	30	20	26	46
1:1374985-1375744	60	282	97	665	60	145	89	136	71	120	57	390	113	54	37	98
1:1380705-1380953	9	16	27	13	12	10	19	18	25	8	23	16	16	25	20	11
1:1399223-1399851	44	185	92	345	114	103	97	85	46	74	81	220	84	19	59	106
1:1400297-1400551	17	22	12	66	25	26	29	24	5	24	6	35	20	18	14	36
1:1400770-1401244	16	50	32	98	20	75	30	64	19	53	10	226	32	35	26	42
1:1407028-1407618	27	96	64	134	60	41	62	53	25	34	38	180	50	29	52	40
1:1420033-1420266	10	4	11	22	13	8	16	9	19	9	20	12	32	2	14	14
1:1421239-1421484	25	12	20	83	10	8	10	14	16	19	17	13	19	22	21	29
1:1430256-1430648	26	46	32	194	30	29	48	22	14	46	18	121	20	34	14	24
1:1431689-1432266	43	126	65	246	37	87	69	116	101	77	81	154	65	38	65	92
1:1433060-1433675	26	61	51	504	37	78	90	74	50	81	40	253	59	32	62	35
1:1441693-1441907	11	37	11	18	13	12	13	25	7	18	16	12	12	13	15	7
1:1471404-1471887	22	64	54	105	46	47	63	35	21	31	26	100	24	16	36	44
1:1479320-1479914	6	8	54	49	11	5	39	18	36	26	40	14	10	29	44	27
1:1504727-1505816	56	71	52	355	34	84	66	103	50	54	52	142	74	34	39	77
1:1511467-1512298	58	182	98	177	56	67	84	58	44	56	52	132	65	30	51	77
1:1535995-1536361	18	20	25	23	22	26	18	16	36	10	36	24	42	17	21	14
1:1538544-1538744	8	16	19	21	12	21	22	11	25	18	22	38	24	15	18	15
1:1543270-1544220	33	54	26	416	40	25	58	27	42	23	34	53	42	39	29	22
1:1554868-1555675	33	72	46	321	33	23	70	45	32	80	36	43	49	39	39	43
1:1573865-1575306	48	86	62	240	50	70	85	52	34	69	58	93	72	35	56	54
1:1577528-1577760	10	11	17	9	13	12	14	5	23	12	18	26	14	12	24	6
1:1578493-1578743	12	14	25	25	16	17	24	6	24	18	26	19	31	12	33	25
1:1583590-1583840	14	16	20	6	19	23	22	10	16	13	10	13	28	13	25	12
1:1607193-1607477	7	23	20	48	16	15	10	13	11	12	12	10	4	10	20	11
1:1615100-1615976	78	244	155	417	117	137	142	79	48	81	85	253	92	23	92	99
1:1627358-1627628	14	18	15	69	21	4	24	12	17	15	8	13	21	16	20	17
1:1628573-1628776	11	17	35	14	25	8	22	9	23	10	29	18	12	24	9	13
1:1629703-1630081	32	88	29	30	22	14	69	20	32	7	16	22	20	8	8	28
1:1630252-1630576	12	80	30	28	18	17	49	16	25	11	6	16	12	14	8	11
1:1636577-1636886	18	4	20	16	26	10	22	6	19	11	15	4	23	9	12	5
1:1658855-1659429	23	56	31	98	34	29	30	28	12	22	20	74	20	14	23	14
1:1665947-1666147	10	2	16	18	10	6	8	5	15	15	10	6	19	27	16	13
1:1677848-1678233	16	59	45	32	18	14	32	16	24	19	10	21	13	15	15	26
1:1678307-1679176	64	104	46	66	36	89	57	44	67	50	62	140	42	43	43	59
1:1686482-1686716	10	4	11	40	6	6	5	10	0	3	4	11	4	12	8	7
1:1692363-1693324	24	86	50	138	90	48	46	36	28	42	72	141	40	12	69	90
1:1694351-1694576	10	13	6	20	10	8	6	11	16	5	8	2	4	11	17	24
1:1721251-1721516	6	6	27	57	9	10	7	23	7	14	7	7	4	16	10	10
1:1724145-1724846	39	175	79	357	58	56	86	70	28	45	53	134	23	6	56	39
1:1730929-1731232	4	13	31	26	19	8	40	12	18	7	7	13	9	3	17	8
1:1732196-1732640	17	18	22	41	12	11	16	35	19	11	28	14	8	26	20	11
1:1745704-1746792	14	50	61	330	44	32	70	28	14	29	14	76	28	10	2	2
1:1748702-1749348	32	33	43	64	31	28	65	64	30	42	30	52	24	39	24	22
1:1753293-1753732	34	47	42	68	46	50	42	23	52	37	50	91	57	22	43	18
1:1758007-1758292	13	43	23	18	36	29	22	18	28	39	30	96	43	16	19	16
1:1758708-1759411	38	80	56	282	62	95	64	62	45	99	74	244	80	64	71	36
1:1764262-1764597	12	28	58	23	65	55	19	34	34	32	28	126	45	28	36	45
1:1768547-1768964	18	26	20	18	13	28	16	9	16	13	17	75	24	18	23	27
1:1778780-1779264	48	144	101	272	87	52	84	74	42	42	58	96	71	26	49	91
1:1779934-1780177	23	42	64	63	92	28	32	15	5	19	24	18	19	9	32	13
1:1780343-1780767	39	104	104	139	125	35	62	52	32	36	63	63	30	25	60	42
1:1782809-1783273	33	88	98	277	86	54	53	72	50	86	41	98	38	17	66	44
1:1833439-1833799	2	7	14	15	6	14	9	6	16	22	5	57	17	15	13	15
1:1833896-1834096	1	15	4	9	6	7	7	4	3	18	9	34	15	8	8	3
1:1841625-1842042	2	14	21	69	11	13	12	11	6	23	10	14	6	14	3	9
1:1847084-1847515	10	10	17	88	7	10	20	15	18	19	16	25	8	11	10	7
1:1857425-1857634	15	13	27	44	13	14	14	4	14	11	18	16	11	5	16	11
1:1858773-1859026	6	17	15	44	10	13	16	7	6	17	10	18	10	9	3	11
1:1862895-1863165	17	17	17	21	16	17	27	6	10	15	10	12	37	11	14	15
1:1869430-1869630	2	0	10	11	8	9	9	6	10	4	15	25	7	6	11	1
1:1873183-1873625	23	19	25	111	25	12	18	29	15	14	20	30	14	18	20	22
1:1881624-1882157	21	43	40	79	33	16	41	25	32	38	68	71	30	33	18	28
1:1890313-1890550	8	24	14	20	12	12	43	9	6	3	6	17	10	5	3	4
1:1890958-1891521	19	88	76	140	52	41	75	42	29	20	26	64	46	12	26	36
1:1891635-1891835	35	28	24	40	29	16	26	9	20	19	23	21	12	11	17	33
1:1894174-1894913	54	80	47	266	45	43	57	62	60	54	54	113	46	47	45	42
1:1906257-1906557	45	102	71	126	62	70	67	58	86	63	81	103	99	18	50	55
1:1908638-1909518	72	251	140	411	129	177	131	163	102	90	114	245	115	35	92	166
1:1919134-1919893	117	606	185	1229	175	206	215	299	134	175	178	759	217	59	98	235
1:1923080-1923289	35	30	19	49	20	6	27	30	43	23	27	114	35	17	46	38
1:1938480-1938686	15	17	17	13	14	25	16	10	11	26	11	24	14	11	7	16
1:1944001-1944300	29	42	46	37	17	30	28	45	34	26	24	40	35	20	34	49
1:1947599-1947800	12	8	10	7	16	33	14	15	15	7	11	24	22	10	31	18
1:1959993-1960356	29	59	27	56	26	38	39	32	34	45	42	39	20	21	28	21
1:2000776-2001018	11	5	11	11	9	14	12	9	16	8	26	4	12	23	5	9
1:2046533-2046795	33	49	39	36	37	50	35	70	45	26	38	58	39	14	35	36
1:2050043-2050498	25	214	44	227	44	76	63	60	36	66	29	169	49	20	29	57
1:2061686-2062056	13	20	43	14	19	13	22	24	8	13	11	16	26	16	19	19
1:2072049-2072314	8	3	9	45	11	17	4	6	7	6	7	6	6	6	7	9
1:2073021-2073262	10	9	8	9	28	7	12	12	15	7	33	18	9	20	14	8
1:2104514-2105307	32	30	50	216	49	35	34	18	38	16	46	32	18	38	21	27
1:2111434-2111679	12	14	25	43	19	5	21	13	19	24	20	15	16	12	14	13
1:2112466-2112815	16	23	12	53	9	21	22	14	14	21	13	14	14	17	10	10
1:2116010-2116210	13	7	19	12	12	25	20	2	8	11	7	11	10	15	12	2
1:2125385-2125585	5	20	4	10	5	6	14	9	8	12	6	6	18	4	18	7
1:2126985-2127661	12	18	34	80	24	16	26	6	19	19	21	26	20	31	25	22
1:2128187-2128406	30	10	17	12	20	6	8	10	7	13	17	12	14	12	14	18
1:2133080-2133754	79	454	173	238	181	129	139	105	68	80	104	149	74	51	140	123
1:2139865-2140224	24	28	61	52	29	26	39	23	25	30	35	34	22	20	34	24
1:2148728-2149026	22	32	71	18	86	16	45	12	10	5	25	12	14	16	43	19
1:2151323-2151629	22	29	76	26	92	24	31	26	16	20	41	18	16	13	58	25
1:2174357-2174721	28	54	26	37	44	27	43	27	30	32	60	34	34	21	47	38
1:2189364-2190305	107	244	112	544	76	179	92	101	97	176	103	190	94	55	94	129
1:2194742-2195588	74	311	118	510	84	146	130	179	108	155	114	282	69	45	61	133
1:2199081-2199668	57	231	101	555	35	89	127	145	70	60	59	75	54	29	49	110
1:2204559-2204980	47	67	39	144	19	29	68	47	24	36	37	42	22	18	23	51
1:2205125-2205593	50	196	83	271	66	86	89	63	31	85	68	120	47	16	45	52
1:2206884-2207109	21	17	14	28	17	17	15	36	19	20	18	67	16	18	11	26
1:2207811-2208020	16	10	20	102	12	12	21	11	14	15	21	42	24	6	15	17
1:2208139-2208689	45	47	35	389	32	84	47	58	52	89	66	146	61	32	55	66
1:2212716-2213052	15	27	42	186	23	16	38	14	18	25	36	51	21	11	25	20
1:2227589-2228108	36	239	189	272	176	130	128	56	92	45	76	271	110	16	65	46
1:2231714-2232221	38	103	59	189	35	80	47	70	55	65	56	252	49	27	36	39
1:2234409-2234714	42	76	90	65	71	40	64	56	40	39	63	149	30	22	37	43
1:2238732-2239021	26	19	25	17	24	34	30	17	21	37	30	58	53	16	15	33
1:2240292-2240554	15	15	41	17	23	36	14	12	18	16	42	54	27	17	20	31
1:2246727-2246972	21	17	52	11	49	22	20	8	10	15	22	19	12	11	15	8
1:2248463-2248835	31	46	27	193	20	84	26	53	34	54	40	167	60	16	18	21
1:2250672-2251192	31	43	60	271	18	22	50	17	30	29	34	80	32	30	33	37
1:2284089-2284490	23	17	33	31	22	7	25	18	22	27	14	35	26	41	25	20
1:2290644-2290937	32	50	46	53	22	20	33	18	10	22	18	26	28	21	17	29
1:2300336-2301381	63	263	116	144	63	77	109	75	75	89	59	91	37	56	68	83
1:2311230-2311855	54	56	78	51	45	36	87	38	65	52	85	81	74	30	67	29
1:2313364-2313589	39	18	35	22	25	16	57	26	41	24	27	34	16	27	30	13
1:2329955-2330209	18	21	21	18	25	21	21	6	26	18	43	23	14	12	26	17
1:2342056-2342364	9	8	15	51	13	7	24	6	12	7	16	7	8	18	11	13
1:2361111-2361328	6	0	7	29	3	0	8	7	8	9	4	7	4	7	1	5
1:2375878-2376078	8	5	21	6	17	9	17	9	28	15	20	31	13	25	19	18
1:2381774-2382287	61	97	80	165	61	79	112	98	100	75	85	117	89	31	67	54
1:2391269-2392177	84	263	123	409	124	96	149	80	75	92	89	254	96	33	88	107
1:2393568-2393896	22	26	27	51	12	35	12	20	12	39	16	71	13	18	22	23
1:2412449-2412938	56	214	121	297	105	132	132	93	50	83	74	225	106	34	57	72
1:2427932-2428332	29	11	18	23	26	18	40	21	17	20	38	109	26	24	16	18
1:2437710-2438441	22	27	44	150	45	44	69	25	28	32	60	68	42	34	32	29
1:2801631-2801897	15	19	26	33	27	7	24	27	20	11	19	26	23	11	19	28
1:2847972-2848172	2	16	9	12	7	15	13	7	22	8	16	13	0	11	12	5
1:2857595-2857795	12	2	29	7	7	8	11	6	8	5	15	8	4	11	6	9
1:2926709-2927279	66	29	59	36	44	23	73	20	51	24	82	42	55	27	58	25
1:3052839-3053039	10	6	12	8	8	5	11	5	12	22	11	11	20	6	16	8
1:3060152-3060556	14	12	25	22	9	21	25	13	20	26	12	14	32	17	10	13
1:3066244-3066644	45	20	31	27	20	84	37	25	42	20	30	41	30	27	22	24
1:3115330-3115850	19	25	12	24	18	34	34	45	24	80	18	48	21	23	16	28
1:3132743-3132975	7	11	18	36	4	9	0	6	6	24	6	15	9	13	17	10
1:3170619-3171291	41	21	49	89	32	56	52	29	45	67	80	85	66	41	53	24
1:3219298-3219882	39	42	21	138	19	31	52	20	30	35	31	64	33	30	26	12
1:3252116-3252316	10	6	16	1	7	12	33	16	10	13	4	14	16	11	20	21
1:3283975-3284192	8	13	18	3	10	15	20	23	38	11	24	22	16	13	15	7
1:3289136-3289336	18	7	19	4	11	6	2	6	16	18	13	12	26	31	6	13
1:3292972-3293385	12	35	13	18	14	18	40	7	8	24	20	66	8	18	15	10
1:3313153-3313474	8	30	23	62	14	15	18	13	12	51	20	26	16	19	21	15
1:3313657-3313900	2	3	4	37	8	10	16	5	10	35	4	15	4	11	13	7
1:3319957-3320289	12	46	15	47	9	33	6	22	19	63	11	61	5	8	10	17
1:3320350-3321102	40	68	36	30	23	69	54	31	18	63	47	257	26	37	23	27
1:3333854-3334307	18	10	13	12	17	38	14	10	22	31	19	134	7	13	15	7
1:3338676-3338931	20	13	24	9	8	27	12	14	12	20	9	57	15	12	15	18
1:3410213-3410452	22	17	19	4	17	54	18	13	18	47	24	40	16	11	10	15
1:3423371-3423755	37	37	24	88	28	23	44	17	22	53	28	26	22	17	20	26
1:3453123-3453473	30	78	46	83	29	50	27	54	56	52	55	85	33	21	41	42
1:3454301-3454591	18	21	10	15	7	14	26	17	20	13	26	70	24	16	14	24
1:3457529-3457773	11	10	22	8	38	13	28	15	23	15	12	12	16	13	14	12
1:3460094-3460465	44	29	42	93	18	51	40	34	28	83	41	130	38	24	36	46
1:3480005-3480283	14	25	42	69	19	20	35	11	20	34	20	54	29	39	16	18
1:3480425-3480661	19	25	19	59	26	24	35	23	29	33	37	63	49	30	23	30
1:3482376-3482756	20	18	19	110	17	19	16	13	19	40	20	26	20	23	12	23
1:3491212-3491543	29	46	57	81	41	21	42	59	24	35	28	37	17	29	30	42
1:3502969-3503439	16	19	30	308	23	30	40	15	28	17	28	48	21	21	16	15
1:3504117-3504565	25	26	34	228	40	40	39	31	30	22	30	42	24	23	40	27
1:3529443-3529765	30	21	40	112	20	66	44	40	37	43	54	106	37	9	13	40
1:3530856-3531080	18	26	15	78	20	14	28	14	17	17	15	29	10	17	22	14
1:3531306-3531741	28	50	42	160	12	40	27	36	16	26	26	80	32	12	23	28
1:3547153-3547963	44	24	52	241	42	26	42	32	35	36	30	35	36	32	30	41
1:3548245-3548459	12	9	24	56	19	12	18	18	16	15	9	18	4	13	16	12
1:3584903-3585251	12	10	34	18	18	20	23	20	16	5	46	20	26	26	19	11
1:3611587-3611787	11	30	12	0	6	4	7	8	0	0	7	21	3	2	14	17
1:3619019-3619346	15	32	41	62	28	22	28	31	21	35	28	46	18	15	30	21
1:3624046-3624270	10	7	16	13	7	9	16	10	3	17	11	14	10	15	4	5
1:3624271-3625098	50	225	78	276	76	93	79	74	38	110	79	203	55	37	81	95
1:3625322-3625846	17	38	39	65	17	40	48	26	34	64	22	86	28	35	30	46
1:3649635-3650294	23	79	38	120	24	21	54	38	20	52	43	58	36	32	50	65
1:3664008-3664225	21	15	14	14	11	15	25	4	28	13	23	15	7	14	20	27
1:3666469-3666732	20	33	21	47	14	14	16	29	9	13	19	29	21	21	22	29
1:3668665-3669225	34	57	37	213	54	94	46	44	40	37	47	171	55	28	52	43
1:3673404-3674340	32	36	50	269	48	29	58	33	40	34	22	28	42	39	68	48
1:3677351-3677580	27	17	60	20	23	7	27	19	17	15	25	21	8	17	30	24
1:3688467-3688707	13	10	16	44	7	7	12	12	7	9	14	14	15	13	10	13
1:3721207-3721480	20	23	34	19	21	18	23	18	38	12	29	35	21	30	17	20
1:3724462-3724667	18	22	20	37	14	17	25	23	13	18	9	20	18	16	17	15
1:3740043-3740352	16	4	15	10	6	61	14	25	26	12	20	46	22	8	10	24
1:3747147-3747612	28	95	37	113	48	71	61	34	39	61	34	81	48	18	30	58
1:3772360-3772857	42	125	67	113	18	60	98	67	60	75	81	100	61	15	28	74
1:3775577-3775839	23	52	43	31	18	6	34	30	40	46	37	37	36	25	22	26
1:3775973-3776190	18	58	30	39	17	16	32	22	31	47	23	35	14	20	19	33
1:3785509-3785736	6	9	11	40	6	11	6	6	6	4	20	7	8	6	5	11
1:3793656-3794029	14	6	5	102	5	4	12	8	5	8	11	6	14	14	15	14
1:3796151-3796784	40	128	78	226	68	94	94	87	30	78	56	171	67	37	60	61
1:3856866-3858101	89	312	159	553	114	194	189	144	107	176	106	374	167	67	127	138
1:3863425-3863876	4	18	9	77	11	16	12	11	11	4	8	6	4	23	13	15
1:3865757-3866016	8	10	18	9	17	6	10	6	6	4	13	5	30	12	18	9
1:3869903-3870103	8	5	15	8	16	12	17	4	19	14	31	10	14	9	9	12
1:3880233-3880652	4	7	20	18	17	13	30	14	14	47	26	15	14	23	18	10
1:3886832-3887034	19	18	16	10	17	15	10	11	8	6	8	3	6	15	10	7
1:3890703-3891525	11	20	29	156	16	21	24	14	14	26	22	16	17	20	26	18
1:3900027-3901638	146	615	291	1175	264	317	293	264	167	289	208	739	178	110	221	291
1:3910814-3911122	26	55	29	32	38	46	41	39	51	40	49	51	42	24	40	20
1:3917960-3918199	8	21	26	19	15	13	22	6	23	7	16	10	16	20	15	9
1:3922407-3922637	3	16	2	27	10	8	14	13	8	16	13	16	0	7	4	2
1:3942942-3943328	11	31	20	22	16	12	23	10	10	43	16	47	12	20	3	14
1:4063144-4063344	15	14	10	4	14	13	23	16	10	8	11	21	17	12	10	12
1:4083876-4084292	13	15	16	14	14	24	17	12	14	32	13	71	18	11	11	12
1:4328767-4328983	14	2	12	6	9	13	14	8	4	12	12	26	8	21	8	9
1:4352861-4353076	14	9	19	12	16	30	17	12	20	3	16	20	14	6	14	10
1:4366950-4367188	16	8	8	14	7	11	14	15	6	9	12	17	30	9	13	5
1:4376818-4377045	16	11	15	5	4	26	20	7	18	9	30	12	16	7	11	4
1:4427814-4428066	3	6	13	32	11	11	8	17	7	11	4	8	7	25	14	7
1:4451097-4451297	10	17	19	7	18	25	35	4	13	5	18	16	22	10	8	8
1:4494658-4494876	8	11	15	7	14	6	19	3	22	17	11	11	10	17	12	3
1:4520301-4520501	13	13	20	12	15	17	19	13	10	6	16	14	20	9	12	9
1:4529999-4530199	10	11	4	5	8	21	4	6	2	2	8	15	10	3	3	7
1:4594329-4594543	19	9	22	7	8	21	25	15	10	5	14	10	3	19	7	8
1:4616492-4616736	7	11	13	5	9	20	20	5	6	11	25	15	16	18	33	12
1:4652695-4652899	25	29	21	5	14	28	27	29	26	20	15	21	24	10	14	20
1:4709300-4709631	22	7	25	9	20	25	30	14	24	5	16	30	10	21	17	14
1:4781683-4781919	7	2	16	6	13	12	20	5	14	13	9	6	7	5	11	31
1:4782038-4782275	14	2	20	4	18	12	22	15	10	12	32	12	9	6	19	11
1:4871524-4871724	7	10	19	19	15	16	5	22	6	12	13	11	14	13	4	16
1:4897067-4897384	2	6	19	5	20	14	10	10	13	18	31	14	16	24	14	12
1:4913714-4913914	15	9	14	11	10	21	10	11	8	14	14	10	24	17	6	13
1:5030834-5031043	3	2	9	3	6	9	10	13	8	4	26	6	12	11	6	6
1:5086897-5087114	8	9	12	5	11	31	10	14	10	8	12	10	10	12	8	12
1:5286181-5286392	16	8	21	2	13	10	12	6	12	8	13	5	2	22	25	6
1:5331127-5331386	12	8	21	11	10	16	30	10	12	15	15	23	22	12	9	18
1:5343397-5343599	13	18	37	8	1	21	14	12	14	12	22	27	12	13	13	11
1:5375614-5375840	9	17	12	11	7	0	6	13	8	20	14	35	16	6	4	5
1:5376993-5377194	9	8	12	9	22	23	19	7	14	9	6	12	24	15	14	11
1:5388018-5388302	3	8	3	3	6	8	14	11	10	7	7	10	29	12	18	5
1:5394251-5394469	4	4	18	7	16	27	20	7	14	13	4	37	4	10	9	12
1:5430947-5431171	5	22	10	5	6	27	0	7	6	17	9	36	7	13	0	11
1:5501835-5502042	6	4	10	3	5	12	11	7	2	11	31	10	9	13	10	11
1:5509897-5510113	20	30	16	22	21	20	27	22	25	21	16	39	20	26	15	18
1:5513769-5514143	11	7	27	21	1	22	16	6	15	27	19	66	6	12	10	16
1:5597943-5598713	25	20	40	19	25	85	47	21	24	25	20	215	11	37	26	15
1:5621091-5621292	6	14	8	8	15	34	8	9	14	8	20	26	8	6	11	6
1:5745862-5746129	16	35	27	21	25	31	22	44	24	34	27	42	20	13	14	28
1:5757977-5758177	26	6	17	18	19	18	16	19	12	15	17	13	16	12	10	15
1:5798427-5798675	12	4	32	2	9	16	5	5	16	8	16	15	20	8	9	12
1:5820746-5820957	10	14	27	4	11	10	10	6	6	9	10	7	4	10	5	9
1:5915857-5916292	19	4	15	70	10	17	10	22	9	23	8	23	3	14	18	4
1:5933765-5934072	5	15	5	3	9	18	8	9	6	22	7	34	12	8	10	16
1:5949267-5949755	14	24	18	14	13	29	14	34	15	25	18	111	21	43	20	40
1:5955470-5955812	3	24	11	17	9	11	8	9	8	13	9	59	6	10	6	15
1:5966942-5967401	22	12	29	13	24	27	29	4	21	19	24	61	30	23	22	15
1:5975220-5975656	22	44	52	19	41	64	26	43	44	40	59	76	46	24	53	35
1:5991939-5992815	65	297	116	207	87	96	126	99	39	118	67	184	60	68	131	92
1:6009170-6009466	12	12	28	25	24	35	34	12	17	12	21	20	17	23	27	25
1:6014621-6014883	9	12	16	15	12	35	14	4	6	22	12	27	12	16	19	8
1:6025975-6026509	66	193	148	136	108	77	116	85	61	145	55	136	40	34	61	58
1:6028084-6028446	40	76	90	32	93	36	45	19	29	27	35	34	21	15	52	32
1:6034484-6034725	17	35	42	12	21	40	24	20	23	32	24	19	15	16	24	26
1:6056454-6056654	2	18	14	15	7	15	16	14	8	14	15	0	23	13	13	14
1:6056723-6056923	12	16	14	23	11	17	4	9	16	10	10	9	2	13	5	13
1:6108851-6109265	33	35	52	39	18	27	33	29	28	41	42	31	17	36	21	14
1:6127699-6128135	24	84	27	36	16	16	29	28	20	29	17	38	8	18	21	19
1:6151973-6152223	17	17	17	13	7	8	30	9	10	11	22	17	30	15	10	20
1:6157786-6158243	13	11	17	25	17	30	26	14	26	76	22	22	26	19	10	16
1:6171596-6171796	16	24	14	17	7	17	10	8	6	20	14	14	12	16	19	15
1:6176648-6176848	13	6	18	11	11	7	8	12	12	7	12	30	14	14	21	12
1:6199072-6200143	66	232	150	488	68	142	120	132	68	120	96	234	98	40	76	137
1:6205030-6205605	37	73	35	172	41	17	41	45	39	66	38	54	45	21	28	35
1:6205692-6206493	77	97	63	369	55	70	74	98	66	116	57	192	90	50	36	85
1:6220261-6220608	10	8	14	128	10	7	12	9	12	16	18	13	16	13	14	16
1:6235806-6236270	21	73	26	71	29	33	74	18	29	29	26	90	20	12	12	19
1:6245110-6245407	34	47	31	92	33	38	50	35	36	31	44	73	35	15	12	37
1:6246755-6247035	32	67	22	70	22	35	34	42	20	26	24	57	30	17	9	54
1:6259596-6260324	25	49	62	143	13	35	45	26	44	43	31	144	46	28	39	60
1:6273367-6273823	12	6	11	100	7	27	26	14	21	74	17	10	20	22	15	27
1:6281823-6282183	15	33	15	81	15	23	18	19	12	58	16	42	21	23	15	20
1:6295329-6295559	4	12	8	18	6	18	7	14	6	13	3	22	8	9	5	4
1:6314587-6314937	26	9	17	7	20	21	40	26	14	10	38	22	26	25	16	15
1:6331451-6331834	12	5	8	47	15	18	16	10	12	19	8	1	24	15	16	12
1:6343437-6343791	8	26	24	78	12	43	28	39	18	41	22	43	14	24	17	30
1:6348023-6348509	26	76	41	92	29	23	34	42	37	38	30	40	46	21	20	31
1:6348643-6348946	16	51	35	68	26	10	24	29	21	16	12	19	18	13	20	33
1:6350469-6350826	28	6	44	87	19	14	41	31	19	38	20	90	24	16	20	22
1:6351894-6352108	21	15	25	27	11	23	27	23	22	21	8	59	24	18	10	19
1:6353853-6354576	44	40	50	257	27	67	70	55	39	39	33	84	49	47	36	51
1:6356346-6356641	41	19	38	23	28	45	48	14	36	24	32	85	59	16	27	21
1:6359591-6360305	51	56	58	503	18	81	52	76	48	72	51	166	58	18	18	88
1:6367383-6367742	34	7	37	20	15	12	27	14	31	19	23	18	36	28	19	12
1:6378279-6378534	6	10	28	18	12	6	18	1	10	9	3	12	20	18	4	15
1:6385459-6385685	18	6	19	10	10	7	25	12	10	9	17	16	5	15	18	10
1:6393236-6394198	54	231	89	369	51	171	135	129	69	84	65	231	108	35	42	132
1:6398894-6399255	6	2	12	5	17	19	42	18	22	10	41	16	16	11	11	20
1:6404724-6404973	19	10	11	23	8	29	21	12	10	11	16	33	14	1	12	10
1:6410320-6410557	7	13	3	3	6	33	12	11	10	1	6	21	15	9	8	8
1:6414447-6414677	8	30	21	5	10	4	17	15	7	19	22	11	12	17	9	11
1:6418351-6418633	15	11	25	8	20	36	28	29	21	15	20	46	35	21	16	27
1:6423415-6423786	28	52	35	48	10	31	32	38	28	32	21	42	22	9	20	42
1:6438075-6438341	18	35	19	37	10	17	28	28	17	35	17	32	23	12	6	20
1:6440329-6440596	15	10	14	67	17	7	15	21	14	14	5	38	10	6	5	9
1:6445162-6445413	14	31	10	24	9	45	22	53	16	34	34	72	29	29	10	35
1:6445956-6446257	15	24	24	24	9	75	4	34	22	27	26	115	34	10	10	25
1:6451064-6451401	13	38	10	51	11	48	12	34	28	48	22	122	21	4	12	30
1:6451625-6451927	10	19	14	20	8	46	24	14	18	22	18	83	16	14	16	27
1:6464485-6464849	39	29	38	71	20	66	40	73	42	87	49	120	46	20	14	44
1:6466097-6466308	11	48	22	19	11	6	18	15	16	6	15	12	14	2	6	14
1:6472046-6472390	30	34	20	92	2	24	36	67	24	60	24	87	40	23	18	40
1:6475549-6475894	26	64	37	72	35	41	34	48	44	33	41	44	62	29	32	43
1:6486505-6486797	27	56	46	95	20	51	50	54	50	46	50	67	45	16	29	40
1:6490475-6490758	24	29	38	89	6	25	25	54	26	54	17	67	32	12	22	29
1:6520047-6520287	12	8	11	35	11	5	11	10	8	5	25	18	23	12	12	8
1:6553966-6554756	60	97	74	109	60	60	94	68	44	76	34	75	66	43	39	81
1:6555379-6555630	7	13	15	23	19	7	16	15	16	8	15	10	14	26	14	10
1:6579498-6580390	77	214	104	384	75	108	118	124	67	163	76	263	73	60	88	112
1:6581964-6582230	20	33	38	109	58	16	34	20	33	34	30	35	20	9	40	26
1:6582445-6582645	13	38	21	88	9	38	22	24	13	42	19	51	24	25	13	23
1:6584345-6584568	7	15	18	110	7	8	16	6	8	9	1	14	2	20	9	9
1:6587198-6587619	15	27	27	247	16	37	32	51	30	44	21	47	35	37	28	24
1:6588132-6588407	17	13	34	102	23	11	21	16	18	27	12	18	8	15	17	17
1:6600921-6601742	45	146	107	356	82	133	104	99	54	110	71	221	57	46	80	75
1:6602720-6603757	56	243	166	452	137	130	161	125	69	108	112	250	103	45	58	152
1:6613003-6614090	81	403	210	593	245	229	221	124	96	112	188	466	170	51	136	125
1:6621723-6621974	4	0	21	12	9	12	20	12	17	13	26	62	15	13	13	14
1:6624608-6625756	53	143	97	336	80	84	114	96	62	93	83	126	46	42	75	91
1:6634652-6635021	21	23	39	61	31	61	36	28	60	43	43	48	64	32	55	26
1:6651174-6651385	4	8	15	8	7	22	16	9	25	24	11	6	6	20	13	5
1:6657219-6657423	10	5	15	11	10	4	14	0	22	12	24	20	6	12	9	12
1:6688828-6689028	8	6	6	23	6	4	0	2	2	4	8	6	4	10	5	9
1:6701532-6702286	36	105	99	109	57	65	108	63	48	50	51	91	54	22	55	50
1:6716265-6716465	12	4	7	5	16	14	12	8	6	9	8	24	6	11	12	15
1:6719976-6720249	10	17	13	29	10	6	13	15	3	20	19	24	9	7	19	16
1:6743407-6744164	40	37	51	147	25	33	56	21	25	27	32	50	28	42	35	29
1:6756130-6756714	6	9	14	68	10	18	13	14	2	15	15	7	9	9	9	4
1:6761374-6761574	1	2	9	6	5	6	2	13	2	7	5	25	7	4	14	8
1:6784242-6785557	69	500	120	780	109	318	175	171	71	161	106	483	128	51	141	182
1:6795952-6796214	5	5	10	25	4	5	9	6	6	13	4	5	6	15	7	4
1:6822527-6823058	13	63	11	96	15	43	17	39	10	48	24	99	36	12	12	37
1:6889932-6890451	16	20	25	73	11	26	28	39	12	29	24	55	13	9	19	30
1:6909855-6910154	16	5	17	12	13	25	15	29	8	49	9	40	18	14	15	24
1:6960362-6960629	22	11	30	21	12	20	14	29	19	26	18	60	14	11	11	28
1:6962529-6963495	12	106	28	489	19	25	26	39	7	15	13	18	6	30	24	34
1:6963994-6964493	44	31	53	45	28	30	44	17	36	28	56	44	38	43	24	15
1:6965461-6965848	8	5	12	138	3	14	24	5	4	5	10	5	11	4	9	11
1:6980088-6980455	18	9	22	34	11	6	12	16	13	18	4	14	17	9	12	17
1:6989017-6989217	5	7	2	13	14	10	23	6	12	12	6	8	6	10	11	9
1:6998326-6998532	7	12	9	8	3	21	8	4	10	19	9	13	4	8	8	11
1:7070449-7070754	24	15	39	18	20	20	22	25	22	17	40	50	24	8	6	14
1:7095402-7095602	14	6	10	0	3	15	16	8	13	14	11	33	22	14	10	20
1:7098066-7098657	12	11	27	21	9	38	26	41	34	29	19	134	26	30	22	42
1:7121673-7122089	27	6	31	23	20	29	49	21	38	24	40	44	42	26	33	27
1:7149308-7149891	14	26	20	5	26	80	25	37	43	30	26	70	36	31	28	23
1:7159166-7159453	5	12	14	2	10	23	14	12	6	4	6	39	6	5	14	11
1:7199401-7199605	12	6	22	11	11	4	8	9	16	6	2	4	20	15	16	13
1:7207942-7208271	18	21	14	19	15	34	16	44	24	30	32	39	28	13	22	9
1:7228824-7229064	14	10	16	29	10	10	16	20	17	5	10	13	25	20	6	14
1:7265786-7266439	15	62	35	55	11	40	20	36	13	53	40	85	41	26	29	38
1:7278991-7279262	4	11	14	6	13	10	18	6	11	3	33	7	6	13	11	5
1:7299491-7299739	15	11	20	11	10	10	14	6	6	33	24	20	13	4	22	16
1:7346773-7347064	22	21	31	13	5	29	10	28	30	19	20	58	19	9	10	20
1:7350035-7350302	13	11	27	18	10	21	17	13	31	16	21	10	27	39	19	10
1:7366478-7367034	12	10	11	4	10	6	12	13	26	22	28	67	34	17	13	18
1:7407431-7407631	16	20	15	21	12	15	14	15	16	3	16	14	4	5	11	17
1:7439436-7439695	18	7	13	28	11	22	12	12	35	20	36	16	12	25	26	15
1:7470897-7471294	16	8	24	33	24	19	28	8	21	64	17	25	21	23	19	8
1:7552404-7552863	33	21	31	17	16	17	61	17	36	55	33	63	48	23	36	20
1:7574188-7574856	26	42	41	19	18	93	34	43	38	65	35	272	55	32	25	45
1:7625216-7625428	14	11	6	2	15	8	24	3	25	8	18	13	8	15	30	13
1:7645606-7645829	10	13	22	23	16	8	12	4	24	41	20	18	21	9	30	10
1:7667550-7667922	22	53	32	85	41	72	32	61	46	27	35	42	26	20	24	48
1:7669570-7669842	31	37	32	34	26	25	50	17	28	21	25	40	33	27	37	47
1:7703039-7703260	13	13	13	12	23	10	18	15	5	9	30	8	5	20	14	4
1:7704479-7704825	10	98	40	38	34	36	42	28	22	4	12	20	22	8	30	34
1:7752923-7753128	7	15	11	28	12	10	18	17	10	10	9	25	11	10	6	15
1:7760300-7760521	6	1	8	31	3	7	2	7	5	2	14	2	5	4	8	2
1:7770708-7771900	57	105	69	135	90	95	106	70	62	64	60	96	57	45	72	92
1:7772060-7772475	15	10	17	25	4	11	14	15	11	18	12	42	9	20	10	21
1:7782004-7782454	14	32	33	138	29	17	15	16	13	20	23	61	4	19	31	14
1:7783454-7783683	21	21	35	54	18	30	26	23	18	20	15	48	38	8	17	23
1:7783740-7784405	29	245	92	343	69	128	125	102	46	53	62	362	79	30	79	66
1:7784544-7784896	15	8	13	37	11	22	19	18	20	11	24	31	28	16	15	28
1:7886445-7886802	0	6	9	32	3	0	12	5	4	14	2	10	6	6	7	1
1:7891994-7892222	7	20	16	7	14	14	20	4	20	10	6	6	16	8	30	10
1:7893628-7894184	8	15	12	53	11	16	20	9	4	40	20	13	3	14	21	7
1:7902797-7903074	18	26	34	25	33	24	29	18	32	20	34	36	30	4	15	17
1:7912308-7912577	5	20	9	40	5	10	11	6	5	1	10	8	6	6	4	13
1:7913082-7913397	10	33	29	58	24	13	21	15	18	11	6	14	9	10	23	27
1:7940733-7941514	21	47	41	171	12	27	30	24	23	19	21	27	18	28	20	33
1:7942288-7942887	70	46	72	40	113	48	85	41	32	42	64	37	46	48	41	46
1:7948912-7949183	25	23	39	16	11	9	16	9	8	17	7	9	7	8	12	9
1:7950945-7951198	3	1	10	23	6	6	4	6	8	1	7	23	2	4	7	2
1:7953816-7954592	41	233	82	302	87	73	92	100	52	53	76	47	54	45	61	53
1:7961137-7962124	105	407	243	738	262	235	183	221	120	205	135	518	224	71	160	219
1:7971281-7971511	4	11	1	56	6	10	5	9	5	11	4	28	11	10	3	10
1:7975197-7975616	28	55	34	95	28	64	40	52	33	45	36	120	59	21	29	35
1:7981465-7981796	8	12	16	15	12	22	7	4	10	9	11	55	14	15	13	19
1:7982315-7982574	19	29	29	35	4	7	24	12	20	31	17	64	10	7	11	21
1:8004190-8005381	98	108	72	269	41	40	55	61	62	88	65	401	112	49	77	156
1:8010086-8010610	33	119	30	33	20	25	29	29	40	27	60	246	114	41	32	174
1:8011139-8011339	22	43	30	10	14	8	16	6	23	23	37	107	59	12	27	51
1:8013473-8014407	13	321	33	45	18	40	34	16	16	71	84	362	105	34	34	122
1:8015036-8015330	13	40	12	48	10	12	6	17	17	30	27	60	2	12	14	37
1:8020073-8020345	6	45	14	61	4	12	10	7	0	16	10	63	12	13	1	21
1:8025893-8026605	42	144	59	168	41	71	74	76	39	54	59	302	106	29	32	85
1:8026724-8027782	68	169	82	225	58	168	106	103	105	119	97	468	150	59	88	154
1:8040529-8040811	10	18	9	29	11	14	10	9	10	15	13	23	4	6	15	18
1:8061292-8061613	12	12	14	49	3	8	16	12	10	28	18	37	12	13	6	13
1:8072214-8072448	17	4	23	6	8	6	22	9	10	6	24	13	18	8	22	24
1:8083095-8083539	12	13	11	70	8	14	9	14	6	9	17	5	8	5	10	13
1:8083764-8084487	16	30	30	132	18	31	24	14	14	42	24	54	10	21	20	57
1:8094862-8095284	6	21	17	13	8	26	8	15	18	18	15	70	19	10	18	14
1:8097411-8097733	2	29	11	41	2	25	2	12	5	44	11	29	16	4	17	25
1:8104674-8105020	9	14	28	47	12	21	16	3	13	16	11	15	14	21	22	32
1:8117001-8117209	6	22	15	8	15	42	8	3	13	14	20	47	30	13	4	26
1:8121093-8121726	25	23	21	95	27	55	33	25	32	36	32	119	37	31	30	40
1:8127191-8127603	12	28	21	43	16	24	25	12	14	20	12	17	13	16	12	33
1:8133787-8134000	2	2	9	16	2	18	9	11	2	6	9	33	8	1	4	15
1:8134926-8135344	12	8	18	40	12	15	10	8	6	15	7	6	9	19	24	17
1:8147926-8148239	15	10	15	48	7	13	15	3	12	18	19	14	8	8	11	15
1:8152608-8153386	23	143	46	87	18	33	54	19	43	26	35	49	19	27	31	43
1:8154713-8154913	18	13	12	23	4	4	15	9	10	34	13	16	20	3	10	14
1:8162022-8162441	26	19	23	6	8	29	18	13	24	16	29	41	33	16	14	36
1:8168007-8168207	19	21	19	15	5	8	38	19	32	19	14	20	13	23	14	16
1:8169607-8170862	80	176	71	246	36	156	109	84	67	66	67	507	93	56	63	117
1:8174297-8174701	7	23	11	118	6	14	15	14	22	25	17	48	16	7	5	17
1:8182066-8182825	10	53	27	139	8	16	29	14	30	50	16	40	16	21	10	26
1:8189905-8190400	9	35	18	21	4	51	12	9	21	27	12	145	16	14	10	19
1:8202222-8202537	16	22	18	16	10	23	31	4	27	36	16	58	54	15	17	34
1:8211700-8212302	22	60	28	58	23	20	31	21	18	28	30	41	24	27	37	30
1:8216966-8217182	15	9	10	12	3	4	8	2	8	6	7	11	4	18	17	24
1:8217210-8217554	8	27	23	16	12	13	23	12	26	26	33	33	56	12	17	24
1:8225033-8225395	9	29	21	40	4	13	12	11	13	26	19	19	8	13	12	18
1:8226842-8227042	16	22	11	21	12	21	25	5	20	9	20	31	16	20	21	11
1:8239411-8239632	7	5	2	10	4	13	13	5	7	23	13	29	20	11	3	8
1:8239697-8239981	13	9	8	7	11	8	24	11	12	25	8	35	32	5	7	17
1:8241603-8241887	6	24	13	24	11	18	25	14	20	17	16	64	28	16	14	25
1:8247229-8247728	8	13	17	8	18	8	14	12	17	29	24	45	17	12	16	22
1:8252352-8252553	6	9	11	8	6	26	12	4	11	22	9	30	19	11	11	19
1:8257650-8257859	8	10	25	21	17	9	15	9	6	22	16	14	16	12	14	12
1:8258633-8259953	38	80	32	344	22	114	27	40	24	51	43	355	51	32	24	62
1:8266925-8267161	4	5	5	43	6	3	5	0	2	16	11	4	5	6	6	6
1:8281885-8282147	8	18	15	43	20	13	16	9	14	23	17	20	12	11	12	23
1:8312274-8313134	24	45	45	121	19	93	49	44	34	55	47	310	66	43	25	56
1:8314321-8314814	30	81	55	121	40	54	60	58	55	69	58	173	79	36	47	77
1:8318015-8318250	24	43	35	19	14	11	31	17	16	14	15	16	8	6	17	17
1:8323755-8324122	12	11	16	13	17	12	25	5	10	11	34	18	38	22	15	26
1:8339384-8339669	16	13	26	15	23	27	29	14	38	17	23	15	8	20	23	14
1:8343164-8344075	36	51	45	268	35	20	38	45	44	81	36	261	34	60	54	41
1:8349031-8349246	34	40	19	64	42	27	14	35	47	30	34	56	34	13	21	41
1:8370609-8370868	10	15	14	14	15	15	13	25	10	42	12	53	8	5	10	10
1:8373583-8373935	34	30	22	57	17	39	29	17	18	32	32	67	35	10	22	18
1:8384795-8385060	5	11	14	19	6	8	28	9	14	9	18	13	16	17	12	12
1:8395727-8395932	13	16	35	43	22	13	23	4	16	12	14	10	10	11	9	12
1:8396935-8397373	8	42	23	107	11	11	20	18	19	33	17	31	8	17	10	19
1:8407804-8408604	11	26	26	186	3	50	25	29	14	34	18	83	23	15	23	22
1:8409176-8409525	23	31	48	57	33	41	12	31	26	24	29	59	19	4	21	15
1:8412381-8412857	8	10	14	119	9	10	21	25	14	27	15	42	16	8	16	18
1:8420382-8420632	15	30	10	61	12	27	9	18	1	20	12	76	20	8	13	24
1:8423936-8424324	35	54	48	59	63	23	76	31	25	29	34	51	19	13	26	35
1:8424524-8424923	41	100	75	145	109	40	50	51	20	43	39	57	40	14	54	43
1:8438920-8439791	22	26	42	306	36	35	26	34	12	63	41	47	22	20	42	37
1:8443703-8443944	7	16	25	25	14	8	9	11	24	17	6	17	8	3	15	11
1:8449244-8449445	6	8	20	29	13	6	14	2	4	8	3	33	2	5	1	7
1:8456451-8456660	9	7	7	31	14	6	10	1	5	11	6	8	8	6	7	1
1:8463460-8463946	36	28	18	37	18	10	26	13	36	30	24	58	22	12	34	37
1:8467407-8467674	10	4	8	2	8	8	6	8	8	9	6	39	14	4	8	12
1:8476136-8476350	7	15	11	24	5	10	8	7	6	24	6	15	6	6	6	15
1:8510260-8510469	0	24	14	33	6	10	18	7	0	8	4	6	2	8	2	5
1:8525308-8526297	60	225	93	326	53	140	77	108	72	118	95	213	52	38	68	114
1:8533167-8533367	4	16	15	24	6	5	11	7	4	6	8	8	8	9	2	5
1:8545135-8545346	0	8	3	29	9	4	8	6	3	6	2	2	4	4	6	5
1:8552774-8553096	18	11	22	17	19	13	24	9	5	16	21	11	18	20	20	21
1:8561124-8561472	8	20	27	43	10	18	20	24	26	33	16	36	17	7	15	18
1:8563350-8563620	21	26	22	15	6	17	10	4	20	21	5	22	12	10	10	12
1:8571248-8571464	4	19	1	34	2	18	9	14	10	24	5	29	6	2	2	9
1:8598144-8598645	24	49	31	16	29	19	18	20	22	54	36	26	22	14	26	20
1:8598931-8599214	16	19	19	6	11	17	14	8	19	18	11	35	26	7	20	26
1:8629344-8630270	38	69	82	166	45	35	45	46	27	35	68	65	37	30	50	58
1:8643539-8644454	24	58	45	23	17	32	33	38	16	32	24	126	34	22	34	47
1:8652468-8653024	8	10	22	84	16	15	19	10	4	19	19	32	7	8	25	16
1:8660487-8660718	11	12	13	8	17	20	25	15	15	26	12	37	19	9	8	22
1:8661263-8661473	8	12	5	16	4	13	15	3	4	17	15	30	6	2	6	10
1:8664041-8664413	13	67	36	98	17	29	35	26	44	38	21	29	22	13	26	26
1:8679327-8679646	12	15	18	57	3	10	14	11	12	26	12	8	12	8	13	5
1:8701571-8701803	8	35	18	36	11	40	16	16	7	16	10	56	23	5	13	21
1:8703081-8703710	55	109	82	147	65	148	91	86	62	64	96	236	102	21	36	53
1:8712748-8712995	8	33	11	13	9	5	12	15	4	18	4	20	2	2	5	22
1:8726499-8727149	17	27	10	107	12	19	14	33	20	44	20	58	23	12	12	24
1:8737110-8737316	5	7	5	34	2	5	0	8	4	6	1	8	6	4	3	3
1:8740208-8740440	4	12	8	40	12	14	10	5	12	10	4	9	10	7	13	9
1:8742064-8742686	21	37	18	11	10	52	18	34	10	23	16	141	19	11	19	37
1:8745874-8746323	12	14	14	4	12	23	14	11	8	21	20	83	12	20	9	16
1:8754937-8755330	2	26	10	5	10	17	8	6	6	19	10	78	6	7	16	11
1:8773466-8773683	5	6	29	3	10	8	5	3	6	11	10	4	7	18	10	1
1:8782050-8782270	8	9	0	7	2	19	6	13	5	4	6	41	13	7	5	8
1:8811133-8811349	10	9	7	10	12	12	18	5	22	2	16	23	5	6	12	8
1:8816824-8817286	19	32	26	46	20	22	40	22	16	8	23	70	23	10	13	34
1:8817497-8818160	42	158	76	222	74	88	95	51	30	49	69	158	69	18	74	72
1:8829447-8829984	14	20	22	61	17	32	10	40	25	34	35	42	12	15	13	35
1:8848070-8848337	11	13	19	18	12	9	18	11	34	31	19	75	13	15	12	15
1:8848655-8849313	55	118	48	334	42	151	80	95	42	113	60	334	79	35	26	80
1:8854769-8855011	6	25	7	20	5	21	15	12	10	11	12	55	6	6	6	11
1:8862630-8862835	10	15	23	28	13	13	26	19	16	15	35	21	21	17	21	21
1:8871191-8871519	8	44	15	55	16	10	27	38	10	19	9	71	27	9	16	21
1:8873638-8873918	19	48	63	132	90	38	45	17	24	47	41	37	16	22	35	23
1:8878580-8879401	72	238	119	512	126	146	155	101	54	92	91	259	102	38	99	117
1:8880144-8880787	29	33	40	256	24	28	27	47	29	57	34	132	39	24	25	51
1:8889358-8889576	6	13	18	22	10	8	12	13	3	12	9	8	17	12	3	18
1:8889953-8890755	27	23	42	292	37	24	44	34	28	53	44	57	20	17	25	28
1:8899910-8900291	9	42	13	96	12	20	14	11	16	32	4	16	10	15	4	13
1:8918116-8918415	11	33	16	64	16	15	25	23	14	24	25	24	12	15	7	15
1:8933185-8933424	13	8	8	5	0	10	6	10	14	8	5	18	24	10	5	7
1:8941872-8942374	9	9	12	98	20	16	4	8	4	52	12	23	14	18	16	20
1:8956861-8957225	16	13	14	8	9	21	34	11	17	15	23	28	30	15	24	9
1:8971039-8971366	20	29	31	14	22	20	24	14	16	8	19	18	12	9	18	18
1:8986151-8986614	20	16	27	169	17	21	26	5	22	50	33	57	22	15	13	29
1:8987888-8988345	18	38	20	126	22	21	35	20	26	20	22	25	26	16	18	30
1:9001911-9002111	0	6	7	35	5	4	5	3	3	8	6	14	4	0	8	2
1:9010963-9011430	16	17	21	230	18	21	25	12	10	14	18	15	11	23	27	14
1:9026157-9026390	11	10	15	12	13	6	15	9	22	5	6	33	6	14	10	13
1:9031957-9032157	2	2	11	8	6	3	25	0	6	7	13	6	7	19	7	4
1:9037242-9037676	15	20	25	83	13	19	12	6	20	6	19	22	10	18	19	16
1:9037803-9038198	15	16	32	51	16	21	33	24	13	17	52	24	25	17	22	20
1:9057744-9058216	21	21	32	14	24	22	43	26	20	27	21	19	18	34	33	16
1:9061644-9061937	23	7	21	50	9	17	28	5	12	18	16	40	16	6	3	22
1:9069324-9069997	4	41	51	200	25	31	45	40	20	34	33	94	23	16	23	52
1:9070495-9070831	12	18	19	37	4	5	12	8	4	10	14	62	10	18	13	21
1:9075026-9075329	12	26	23	54	18	10	6	14	6	10	12	8	8	3	14	16
1:9079081-9079363	10	11	20	25	12	18	31	9	14	3	23	14	18	14	15	8
1:9082761-9082961	2	2	7	8	7	7	2	7	12	4	4	24	2	1	7	9
1:9098220-9098673	12	14	24	79	20	9	17	22	14	21	17	31	28	14	14	17
1:9110640-9111217	32	43	59	152	46	54	62	40	42	77	51	102	39	31	47	44
1:9112798-9113543	34	96	62	101	23	54	37	34	42	47	46	167	62	32	32	34
1:9118273-9118473	6	14	22	30	16	13	32	4	22	9	24	27	18	12	12	7
1:9119559-9120068	16	37	26	109	35	18	32	25	14	16	26	22	18	17	34	35
1:9128113-9128534	37	44	38	31	15	36	36	21	41	49	28	67	39	22	39	34
1:9128593-9129908	58	216	117	436	109	141	168	90	79	128	110	415	118	54	96	144
1:9135339-9135869	21	10	26	126	19	7	16	10	34	21	19	16	23	16	18	11
1:9142262-9142567	14	33	19	53	15	30	21	19	19	15	14	50	24	5	15	30
1:9143218-9143714	20	24	28	94	10	20	30	19	38	33	28	48	16	34	21	17
1:9153202-9153429	10	15	11	16	15	7	16	10	9	10	8	42	14	11	3	16
1:9162453-9163466	46	133	46	228	42	114	75	85	42	87	91	339	93	39	50	97
1:9163609-9164306	23	72	33	406	26	68	31	29	18	59	28	178	34	20	15	41
1:9172160-9172476	5	5	12	74	6	29	15	11	7	23	6	55	11	6	14	16
1:9173950-9174392	23	50	23	34	17	19	32	20	19	46	24	50	28	13	16	32
1:9181148-9181755	34	75	37	113	30	80	61	50	43	66	51	96	45	30	42	55
1:9182058-9182496	24	46	30	111	24	54	68	30	40	62	42	50	28	15	24	32
1:9196144-9197152	66	63	34	247	74	63	60	34	52	60	66	98	48	34	44	50
1:9203720-9203925	7	9	18	10	16	9	15	13	16	12	16	32	28	7	10	16
1:9222858-9223189	10	6	16	20	10	8	13	14	28	8	22	33	12	14	9	10
1:9233233-9233680	22	32	60	87	45	28	38	26	34	38	47	167	74	19	29	59
1:9234136-9235104	39	208	176	306	117	92	158	135	76	63	147	290	122	45	89	93
1:9239616-9240093	27	72	55	272	48	84	38	54	40	51	55	150	50	34	55	67
1:9242408-9242954	45	46	43	374	27	78	50	56	19	45	56	351	49	35	37	62
1:9249365-9250382	38	80	53	202	50	105	91	82	55	75	98	275	56	62	63	77
1:9256446-9256656	15	8	14	6	6	15	9	7	17	9	12	37	18	16	14	7
1:9270560-9270799	20	20	25	47	22	3	5	25	32	6	17	30	27	7	13	8
1:9275571-9276011	28	52	29	109	29	25	50	45	44	77	41	64	23	18	28	51
1:9290134-9290441	14	28	11	65	12	22	23	19	16	23	22	74	23	9	7	32
1:9294898-9295732	44	55	55	123	32	58	51	44	42	61	45	160	57	42	44	49
1:9295861-9296115	17	12	16	13	8	32	14	11	16	30	8	103	16	9	21	23
1:9300201-9300454	5	9	22	49	9	5	8	3	7	29	8	45	6	11	11	12
1:9320280-9320480	9	4	3	78	9	4	14	4	5	25	10	16	2	9	12	18
1:9321446-9321658	9	2	15	105	9	0	4	3	1	12	8	10	5	16	16	11
1:9328535-9328975	18	16	27	151	21	2	16	11	10	17	21	24	13	23	16	22
1:9338865-9339123	14	19	11	84	10	13	25	16	6	13	18	24	16	20	10	8
1:9340821-9341454	24	22	40	197	16	24	26	25	37	36	20	50	35	28	27	27
1:9364014-9364291	11	5	12	55	7	12	13	13	10	7	11	17	10	10	16	6
1:9376440-9376871	28	10	29	91	24	24	16	12	14	31	24	41	13	22	15	27
1:9384518-9385395	31	19	48	393	33	30	38	27	34	99	48	322	30	33	39	48
1:9399994-9400731	47	101	56	130	34	45	81	29	32	105	54	63	37	30	36	42
1:9401844-9402098	8	31	13	40	10	32	26	6	10	40	27	43	6	19	9	25
1:9413035-9414152	60	79	72	231	54	35	60	41	47	59	64	76	38	42	46	57
1:9426374-9426634	19	53	16	39	15	22	21	21	18	24	21	16	11	4	33	29
1:9428693-9429399	46	172	63	274	52	98	84	64	28	94	54	295	47	39	72	89
1:9435169-9435550	13	30	24	129	16	44	22	35	20	26	22	172	26	17	17	23
1:9438511-9439221	35	65	41	220	31	73	41	26	38	39	33	235	29	26	34	68
1:9439559-9439821	22	37	16	26	2	26	10	29	17	15	20	75	16	20	18	24
1:9441527-9441765	24	10	22	29	7	16	17	8	16	17	20	46	36	8	9	17
1:9442555-9442770	5	8	7	15	4	23	11	18	6	12	8	85	14	9	6	17
1:9447276-9447494	7	8	11	20	7	10	12	3	13	7	6	48	17	10	19	14
1:9452509-9452932	20	21	22	30	17	63	34	26	28	17	40	135	35	9	24	45
1:9454185-9454611	12	23	15	17	17	22	14	31	19	24	24	72	23	30	19	22
1:9455830-9456124	18	55	19	51	16	24	34	22	12	22	24	39	18	14	17	26
1:9465577-9466117	18	14	11	60	20	59	11	23	19	34	23	148	26	16	13	33
1:9467067-9467360	10	11	17	51	14	8	12	19	13	8	26	32	32	9	7	19
1:9468139-9468339	24	14	11	16	6	4	20	12	11	10	4	6	11	17	8	4
1:9472960-9473398	10	9	22	108	23	15	26	5	25	28	19	21	40	18	25	25
1:9491088-9491376	25	34	35	71	34	49	30	48	25	31	53	93	44	14	16	28
1:9495269-9495600	23	44	18	41	35	22	29	27	23	24	25	28	48	14	22	30
1:9501076-9501426	15	45	14	17	10	55	18	16	20	28	20	114	20	10	16	41
1:9503127-9503733	31	43	36	50	26	51	22	43	39	39	20	276	38	16	21	25
1:9512178-9512654	8	6	4	57	8	3	5	18	2	5	2	5	0	8	10	8
1:9520437-9520637	7	18	14	9	14	12	16	11	19	11	18	13	12	12	27	12
1:9522546-9522746	3	5	3	33	9	10	3	16	6	8	6	4	4	8	4	10
1:9529255-9529498	4	18	21	42	3	4	15	7	11	5	9	16	14	7	9	13
1:9532867-9533120	6	15	11	10	15	12	16	12	6	7	25	39	18	6	22	7
1:9537829-9538258	23	53	14	80	12	45	19	54	13	34	29	140	16	15	11	47
1:9538941-9539574	31	203	63	338	63	111	52	84	24	43	59	340	71	34	60	90
1:9539746-9540211	27	49	38	95	20	35	53	32	24	31	26	57	30	16	24	34
1:9550091-9550433	6	22	6	40	9	37	14	27	10	14	5	178	13	7	2	11
1:9553612-9554059	14	45	7	69	15	54	8	23	18	8	14	172	21	17	15	9
1:9555169-9555742	21	29	22	215	16	30	17	26	16	36	13	133	28	9	14	18
1:9565005-9565317	7	23	6	9	6	27	4	11	4	18	6	103	12	13	13	10
1:9570985-9571234	4	26	9	4	4	8	5	11	7	15	13	49	8	12	5	11
1:9571322-9571524	11	19	7	6	4	8	5	10	6	3	4	48	4	14	6	8
1:9588388-9589006	44	166	99	296	83	109	78	108	37	54	58	278	102	27	53	88
1:9593417-9594081	21	46	56	263	36	36	59	36	46	47	21	42	40	39	44	39
1:9606938-9607140	14	6	15	50	10	8	18	4	4	10	18	11	14	15	9	10
1:9615603-9615841	17	16	32	42	20	6	39	21	40	17	24	25	15	6	8	12
1:9626976-9627359	51	131	106	224	115	76	90	58	81	55	83	98	76	25	86	73
1:9629697-9630075	22	128	71	104	86	42	88	40	39	26	34	42	33	27	73	21
1:9655127-9655670	8	45	28	111	38	13	21	22	18	7	26	8	6	14	30	11
1:9687400-9687734	19	43	28	94	33	23	46	29	20	19	13	40	9	10	28	43
1:9688814-9689673	26	95	59	261	42	58	71	63	45	40	68	142	34	40	48	71
1:9704792-9705021	15	24	45	23	25	10	11	17	20	12	17	16	8	8	15	23
1:9717527-9718039	28	142	46	104	29	75	53	29	36	42	22	48	36	29	15	28
1:9719104-9719418	18	26	21	162	19	31	30	25	18	49	29	33	15	27	10	23
1:9721536-9722023	28	25	48	165	30	24	31	17	18	22	36	39	14	28	20	25
1:9725036-9725297	30	46	53	53	47	28	50	32	19	39	45	28	18	29	16	33
1:9730500-9730957	29	28	74	112	92	30	57	23	41	35	26	38	20	31	62	28
1:9741064-9741265	9	6	19	9	31	4	1	4	2	4	13	8	6	9	8	9
1:9746825-9747059	12	14	7	29	3	7	8	2	4	11	11	10	1	9	5	4
1:9753104-9753304	7	5	21	22	9	6	18	2	16	12	14	21	8	14	18	8
1:9759953-9760283	8	14	8	6	6	7	7	14	10	20	10	48	10	4	8	18
1:9768230-9768919	8	18	10	184	4	9	20	11	10	14	3	23	10	28	10	9
1:9770395-9770642	0	3	2	54	4	2	4	6	10	18	6	6	10	6	7	5
1:9784609-9784809	8	14	14	29	9	9	17	13	7	13	8	25	6	6	10	11
1:9786753-9787037	19	13	21	19	15	17	20	17	30	16	10	19	22	20	15	18
1:9787737-9787995	11	40	25	25	4	19	16	7	9	9	2	4	1	9	9	9
1:9796565-9797165	19	7	24	6	7	6	12	6	8	37	14	25	7	31	9	7
1:9808592-9808970	10	7	22	15	13	17	30	6	20	30	30	17	18	19	16	14
1:9815191-9815686	14	17	14	76	12	6	8	11	8	16	22	37	9	7	4	6
1:9823243-9823443	20	30	20	31	14	6	36	22	12	13	12	30	18	16	3	13
1:9823666-9824705	60	86	83	212	60	54	119	52	58	51	42	108	69	32	38	52
1:9824767-9824967	11	7	15	34	11	2	14	7	6	19	2	9	8	9	16	15
1:9825157-9825914	50	47	83	246	46	63	78	53	49	72	49	98	61	28	29	37
1:9835816-9836197	24	17	20	23	20	21	26	21	27	22	24	39	36	14	19	19
1:9842805-9843883	37	38	59	388	47	59	71	44	50	122	59	35	58	59	61	49
1:9845974-9846198	14	14	10	91	3	8	8	9	7	13	15	6	4	12	12	5
1:9860108-9860349	6	14	22	80	11	8	19	13	8	8	8	11	10	22	11	11
1:9863563-9864115	20	15	21	159	20	8	20	16	12	10	21	18	20	23	15	27
1:9867371-9867801	35	65	56	124	35	29	46	45	27	34	37	75	48	17	23	41
1:9872795-9873119	23	21	14	88	13	14	15	10	15	15	25	14	17	23	14	20
1:9874030-9874318	10	4	10	85	8	7	11	7	4	13	11	6	6	23	17	22
1:9874936-9875627	34	80	49	118	43	45	45	45	46	86	32	78	34	40	55	52
1:9886689-9886999	12	14	34	47	21	14	10	16	6	10	14	10	6	29	8	13
1:9893168-9893455	8	11	19	48	20	15	15	6	16	16	19	14	14	17	23	5
1:9900265-9901010	64	90	75	301	39	66	64	42	38	100	53	143	74	22	48	78
1:9901658-9902200	21	13	24	173	35	47	34	20	33	16	25	113	20	32	18	22
1:9909909-9911070	157	712	281	1049	313	368	294	274	198	243	208	747	237	74	209	303
1:9929440-9929792	11	8	15	86	13	5	14	4	18	8	10	7	11	14	4	5
1:9942446-9943608	36	128	84	339	49	105	74	88	28	101	65	217	42	33	94	123
1:9950365-9950873	40	69	81	132	90	53	39	44	37	50	75	51	50	14	48	31
1:9950958-9951171	12	21	23	25	30	8	11	8	2	11	22	4	3	7	13	10
1:9960712-9960912	10	5	6	27	9	14	18	6	9	10	6	9	14	6	18	11
1:9961233-9961433	11	7	10	29	13	19	18	4	16	10	12	9	4	14	7	8
1:9996981-9997261	11	26	30	13	33	7	25	5	13	6	14	15	15	14	26	4
1:10018549-10018845	8	6	5	49	9	2	6	5	6	9	4	5	6	16	11	4
1:10018942-10019241	5	6	3	50	4	11	11	2	1	8	3	0	4	14	12	5
1:10032406-10033717	110	474	175	659	184	278	198	195	92	143	139	461	150	57	157	231
1:10046022-10046313	8	4	19	17	23	33	7	9	10	16	9	32	6	9	18	12
1:10046395-10046687	9	15	15	42	15	18	9	9	18	21	26	31	12	17	11	15
1:10056374-10056616	5	12	3	17	7	7	3	17	7	8	4	33	2	0	11	17
1:10056678-10056950	3	5	13	19	10	17	23	1	6	10	2	16	10	8	4	31
1:10065184-10065731	10	46	24	64	22	28	26	12	34	58	27	117	32	24	18	27
1:10066765-10067317	8	10	22	99	12	10	10	8	6	20	4	12	2	7	10	15
1:10074410-10074661	8	18	12	30	8	14	16	10	8	16	17	10	0	12	10	19
1:10152978-10153230	6	9	17	36	10	10	15	18	2	9	24	17	7	8	15	10
1:10168998-10169796	14	21	18	146	30	23	21	28	11	9	15	24	16	21	12	17
1:10172566-10172933	4	15	13	72	9	5	7	2	6	4	6	6	4	13	13	3
1:10189671-10189904	16	20	35	22	24	14	18	16	12	2	22	12	6	16	9	26
1:10197090-10197290	0	3	2	34	2	2	4	1	3	5	3	2	6	1	4	11
1:10204429-10204658	12	8	17	11	12	13	28	12	18	9	15	16	12	11	25	16
1:10209789-10210683	57	253	133	505	174	195	134	149	55	115	100	419	96	42	159	180
1:10211401-10211732	16	23	35	100	16	25	13	27	20	22	32	83	27	12	20	27
1:10242235-10242449	10	7	17	22	20	14	14	3	10	7	16	15	8	14	38	3
1:10253822-10254055	6	18	19	44	2	20	5	12	14	22	15	20	11	16	7	13
1:10257731-10258117	3	7	12	30	5	14	16	3	4	15	9	37	6	9	9	10
1:10278936-10279256	4	6	6	18	2	8	2	13	5	12	4	46	5	1	9	18
1:10283157-10284029	3	20	9	179	14	20	16	9	22	45	8	9	10	21	17	14
1:10287117-10287455	5	11	12	6	7	12	2	9	11	37	12	36	5	7	4	11
1:10289225-10289551	10	11	12	51	4	9	12	10	10	11	10	21	10	8	6	16
1:10292363-10292573	4	6	6	29	7	2	8	6	4	2	5	23	0	4	2	6
1:10295555-10295839	0	6	9	35	5	4	8	10	10	9	10	3	14	8	8	6
1:10308012-10308233	7	11	15	28	13	4	4	6	10	5	6	16	7	13	13	10
1:10338106-10338344	11	26	12	37	20	11	20	11	27	23	22	28	24	3	18	16
1:10339872-10340072	2	5	2	35	8	8	6	4	4	11	4	2	6	11	17	8
1:10377443-10377704	12	15	32	47	37	28	15	17	6	22	20	29	7	25	37	27
1:10378506-10378763	15	13	42	24	55	15	19	14	15	10	22	16	12	24	23	28
1:10388170-10388708	4	16	40	82	35	30	20	24	18	46	19	47	15	8	32	14
1:10398376-10399734	124	338	218	823	219	235	215	237	134	186	187	476	154	85	151	256
1:10415084-10415730	40	41	105	51	149	29	59	27	24	79	87	26	30	20	84	32
1:10428112-10428312	16	33	27	50	34	21	34	26	10	18	34	40	42	22	29	32
1:10430097-10431066	68	175	137	295	73	105	131	66	29	84	71	128	48	50	74	84
1:10457951-10458302	2	9	11	117	13	5	3	19	10	22	6	14	10	8	14	20
1:10459108-10459467	10	14	24	77	3	10	9	23	11	44	18	15	10	13	12	30
1:10463099-10463321	9	17	14	12	26	15	8	8	13	6	22	14	8	8	9	14
1:10472189-10472768	24	148	55	178	42	48	92	63	54	62	51	91	58	28	27	63
1:10474735-10475280	50	129	83	170	49	54	75	63	44	40	53	128	54	39	46	51
1:10489800-10490000	11	13	3	12	5	6	15	12	15	9	4	33	16	6	8	23
1:10490254-10490502	4	12	8	5	3	8	10	4	10	12	14	46	22	8	11	18
1:10494613-10494985	26	31	45	119	36	29	42	40	33	45	48	79	30	17	29	37
1:10495097-10495591	11	56	33	188	12	18	29	34	6	50	18	31	12	8	18	21
1:10504346-10504680	19	34	24	14	18	43	21	23	22	11	45	98	37	20	16	16
1:10507456-10507760	21	52	29	50	22	23	24	40	32	36	32	87	28	23	25	33
1:10510949-10511184	4	29	5	53	9	7	20	16	13	13	17	23	3	7	6	19
1:10519146-10519443	27	29	29	9	14	9	34	15	24	29	29	49	22	10	31	21
1:10522353-10522796	8	10	21	68	4	17	22	9	4	6	15	10	8	10	24	6
1:10525198-10525537	10	52	10	26	5	20	22	21	13	9	12	10	10	16	5	14
1:10528324-10528988	14	7	18	162	11	19	16	17	7	50	29	24	18	21	27	21
1:10530366-10530566	14	13	23	12	8	7	15	7	18	12	22	25	16	11	17	9
1:10554245-10554520	7	9	16	42	4	9	6	9	12	17	9	26	8	9	9	16
1:10555766-10556571	25	64	56	53	22	33	61	35	30	33	52	84	36	23	20	60
1:10596841-10597157	10	14	10	61	7	4	8	14	8	20	14	3	12	8	19	11
1:10598261-10598624	6	28	29	24	12	29	23	37	4	26	26	22	13	20	22	15
1:10599127-10599532	19	37	22	59	14	24	11	17	16	35	21	49	23	16	11	21
1:10599651-10599851	4	18	11	39	2	9	6	11	3	10	13	15	6	5	2	7
1:10627507-10627950	15	10	22	148	13	20	11	12	10	39	20	50	6	6	25	36
1:10628719-10629225	36	33	33	135	33	60	33	50	25	59	44	153	39	23	39	54
1:10641185-10641425	11	8	16	9	10	11	14	8	11	10	18	32	19	7	14	7
1:10652740-10652965	10	11	19	41	4	10	16	10	9	26	14	5	11	13	15	7
1:10663715-10663938	14	39	21	19	35	23	43	9	48	14	41	25	38	21	34	20
1:10665963-10666280	36	9	21	52	19	61	33	23	28	44	46	87	39	20	15	23
1:10675018-10675535	18	15	27	119	24	7	42	9	23	46	42	27	35	23	23	17
1:10677379-10677772	29	23	42	31	15	41	26	15	20	29	40	99	47	25	21	24
1:10679651-10679922	23	17	23	78	6	13	24	24	14	30	22	14	23	17	22	19
1:10680443-10680930	29	23	25	164	26	16	26	17	25	26	23	28	27	32	32	16
1:10686081-10686606	23	35	27	92	27	47	41	58	38	42	26	86	38	20	23	39
1:10687426-10687748	32	18	38	56	19	16	48	23	38	39	29	78	36	12	32	30
1:10694484-10695042	31	62	58	100	50	48	81	34	33	22	48	109	71	10	26	32
1:10726394-10726788	27	4	35	101	21	22	31	19	21	23	32	31	24	15	26	14
1:10727673-10728189	32	16	37	120	19	20	36	20	27	33	14	47	26	31	27	34
1:10738143-10738636	23	14	33	109	20	14	29	11	19	31	34	39	23	22	16	33
1:10755935-10756455	36	28	19	164	21	20	34	18	36	23	23	30	15	19	21	18
1:10759517-10759871	26	25	20	68	13	27	26	21	39	38	43	80	25	20	27	23
1:10765748-10766387	18	22	14	115	17	16	37	32	11	42	33	74	28	31	21	20
1:10767332-10767559	20	5	20	7	8	11	14	14	8	7	21	12	31	14	11	10
1:10773954-10774493	20	21	27	114	34	27	41	24	31	12	42	52	36	20	43	35
1:10779138-10779570	8	5	10	173	4	7	17	2	10	8	9	15	16	14	6	6
1:10788607-10789256	56	25	31	58	35	54	59	19	72	43	64	72	85	21	29	26
1:10796414-10796900	17	32	18	69	15	27	31	25	14	13	22	65	36	19	26	18
1:10804421-10804666	12	5	21	24	10	15	13	3	10	16	14	23	10	5	14	7
1:10818628-10819124	22	14	35	165	19	13	29	18	28	29	22	97	30	29	23	33
1:10831079-10831308	9	12	18	32	14	16	18	9	14	10	7	10	6	11	17	11
1:10848176-10848491	23	23	16	9	12	16	18	15	9	11	21	72	16	12	22	17
1:10856325-10856592	16	6	12	49	12	6	13	8	12	6	16	11	6	13	7	12
1:10858311-10858579	18	9	20	52	4	17	25	5	12	8	21	32	9	15	17	12
1:10860741-10861051	29	17	20	16	20	30	21	12	24	15	33	76	31	15	16	16
1:10867220-10867428	12	15	18	16	8	11	26	5	20	11	16	28	38	4	8	16
1:10879774-10880011	11	5	25	6	13	25	20	17	16	8	21	10	24	8	17	5
1:10889734-10889934	15	6	20	9	14	7	12	2	16	6	22	14	10	10	9	8
1:10918232-10918432	26	7	19	11	14	13	14	9	17	5	22	13	18	4	19	15
1:10937380-10937678	20	21	30	17	18	32	22	11	28	12	31	49	20	13	26	7
1:10943956-10944494	19	32	35	45	18	37	21	27	38	41	30	103	28	21	24	51
1:10947889-10948170	13	23	36	18	18	16	20	9	20	4	42	18	8	11	16	9
1:10961124-10961325	28	30	22	45	15	16	26	31	28	31	20	17	16	9	13	13
1:10965554-10966023	18	28	22	58	21	33	31	19	19	23	26	21	22	18	27	34
1:10979483-10980528	56	54	53	436	38	77	72	125	63	103	75	255	98	48	33	75
1:11012145-11013201	63	213	135	458	115	169	138	108	75	126	98	317	80	48	78	111
1:11037637-11037957	22	36	37	58	29	27	28	60	24	19	38	53	36	9	12	30
1:11045418-11045666	16	17	12	10	19	15	21	0	12	8	23	29	34	25	9	19
1:11046242-11046820	33	12	40	12	19	36	29	35	20	12	18	100	49	23	36	48
1:11046917-11047494	41	21	30	24	22	66	50	61	56	15	38	165	44	15	47	64
1:11051963-11052178	12	15	13	37	3	11	9	6	2	5	16	18	12	9	24	5
1:11059569-11060517	59	227	98	290	53	156	172	103	72	86	92	269	130	42	62	130
1:11068245-11068595	8	12	7	69	12	10	10	8	12	11	4	12	8	9	8	5
1:11099291-11100331	58	131	64	269	70	88	96	91	56	87	42	131	74	40	72	102
1:11134243-11134937	22	36	25	104	20	39	14	47	16	41	22	113	20	20	23	41
1:11151160-11151429	10	2	18	34	6	14	20	5	8	21	16	26	7	12	8	1
1:11151984-11152715	33	7	22	137	21	49	21	46	34	29	39	192	31	9	27	21
1:11157900-11158187	8	12	12	26	7	17	8	7	15	5	10	40	14	6	5	5
1:11176440-11176728	10	3	15	47	14	11	10	10	6	16	13	16	8	11	11	7
1:11178188-11178586	14	6	12	57	11	10	8	11	16	10	10	15	15	15	10	11
1:11212040-11212456	16	8	8	12	8	6	17	7	6	16	12	53	8	17	20	16
1:11246261-11246604	7	6	25	35	15	2	14	2	3	5	2	6	16	14	10	5
1:11256505-11256735	10	10	7	4	9	5	5	7	10	5	6	19	8	4	7	5
1:11262211-11263007	67	255	66	534	107	193	87	145	48	86	88	359	68	39	110	182
1:11263276-11263571	4	9	15	13	9	23	10	27	6	10	10	44	18	14	12	34
1:11267727-11267998	8	13	13	18	4	28	7	17	19	19	8	50	20	11	13	27
1:11272743-11273900	82	222	136	346	95	137	135	109	117	144	93	305	115	66	79	100
1:11280802-11281309	7	34	31	11	21	20	20	9	43	16	28	17	11	19	11	17
1:11281858-11282222	7	4	8	37	5	5	2	4	2	4	7	2	4	6	4	11
1:11292498-11293080	19	28	39	31	34	34	22	18	29	40	28	85	18	21	19	24
1:11314525-11314786	8	11	28	2	19	10	40	8	9	4	9	14	10	17	11	9
1:11336746-11336946	6	5	28	30	7	6	12	11	11	2	8	17	23	6	13	15
1:11478715-11478956	8	25	29	5	10	49	33	15	17	9	14	16	14	18	17	16
1:11550705-11550932	2	15	9	13	7	20	4	14	4	8	2	29	4	3	2	8
1:11630111-11630349	22	12	18	8	14	14	17	13	30	6	20	9	8	20	11	17
1:11637458-11637847	44	14	28	11	16	22	21	14	23	12	31	23	16	31	24	31
1:11642467-11642740	12	33	21	48	11	16	23	22	12	25	18	25	26	11	19	35
1:11648908-11649185	15	27	31	66	11	32	28	36	25	12	14	91	31	22	5	13
1:11649730-11650040	31	39	22	45	12	32	42	19	38	22	26	113	35	22	29	22
1:11650339-11650784	56	96	100	179	54	93	61	67	67	60	62	159	79	22	46	63
1:11653179-11653453	13	29	27	93	15	12	34	18	31	39	14	60	20	27	21	13
1:11654606-11654934	26	44	28	83	20	14	34	55	29	21	18	103	14	2	6	13
1:11663923-11665082	85	175	166	294	116	114	175	130	133	93	122	163	118	49	105	123
1:11667459-11667844	10	10	11	130	12	14	13	16	4	30	24	41	14	16	26	12
1:11671485-11671938	26	37	26	50	28	57	25	36	15	33	20	183	37	24	24	48
1:11676383-11676771	16	12	31	50	18	58	11	29	30	16	24	148	25	20	13	30
1:11680614-11681908	80	198	165	246	113	120	163	159	64	102	119	229	92	66	88	101
1:11693245-11693812	29	28	30	71	18	36	41	15	34	25	30	34	16	28	36	17
1:11719270-11720041	81	138	145	136	126	75	111	53	57	45	84	88	56	30	57	84
1:11730122-11730696	20	52	96	118	91	26	55	27	27	45	58	34	29	17	67	38
1:11731843-11732233	21	47	44	125	26	30	17	11	14	25	32	58	20	12	11	24
1:11735726-11736661	57	145	85	260	123	91	121	80	49	102	65	141	57	47	80	117
1:11736809-11737018	20	48	42	39	33	23	23	13	16	22	19	29	9	7	23	28
1:11749165-11749476	28	64	68	85	38	26	44	36	17	37	40	28	24	17	50	19
1:11777699-11778117	16	23	31	85	15	27	22	35	22	31	24	97	37	15	30	42
1:11781299-11781536	10	7	11	53	4	4	13	4	16	7	10	10	10	7	12	4
1:11785109-11785447	39	73	44	67	44	33	44	43	51	50	49	60	55	28	40	33
1:11790708-11791481	62	85	74	315	57	150	94	89	51	120	51	78	73	62	46	34
1:11800759-11801076	12	2	22	74	14	59	33	29	16	50	30	122	10	22	15	19
1:11803125-11803834	53	136	93	306	78	47	106	58	84	119	49	63	56	38	50	77
1:11804422-11804711	15	26	20	45	13	31	23	29	11	39	14	107	31	13	10	18
1:11805246-11806569	133	495	167	885	179	263	188	236	102	198	147	577	141	92	150	258
1:11812748-11813050	6	6	13	25	12	5	7	8	8	11	13	34	4	7	15	13
1:11814838-11815047	3	20	13	34	24	10	5	2	3	4	2	6	5	0	8	4
1:11838692-11838984	19	42	37	69	57	47	48	35	39	36	49	77	62	13	21	41
1:11842754-11843073	2	38	20	57	15	42	12	22	14	37	20	98	21	12	17	35
1:11862909-11863281	7	11	14	55	16	17	8	14	4	24	13	12	6	16	18	6
1:11882833-11883271	22	17	17	111	9	14	30	9	24	28	18	17	22	20	11	14
1:11885979-11886257	17	10	14	15	19	32	20	9	20	8	13	21	23	19	11	14
1:11893941-11894264	31	35	36	65	31	55	30	41	33	24	43	65	42	33	20	41
1:11898931-11899135	12	7	22	11	12	9	16	5	16	10	27	8	8	17	7	8
1:11901381-11901779	2	4	12	72	9	7	6	5	6	10	6	12	4	10	16	11
1:11907725-11908004	19	85	27	133	39	52	25	36	16	50	23	82	33	5	30	30
1:11908103-11909364	93	222	131	380	102	143	102	107	59	114	80	453	50	41	60	109
1:11918902-11919226	10	9	13	60	8	15	19	15	8	25	12	21	12	26	9	15
1:11920186-11920734	15	11	24	82	32	11	18	22	26	13	18	44	20	13	26	16
1:11926292-11926884	25	119	85	201	90	70	80	92	20	65	69	121	33	26	47	68
1:11928475-11928675	7	6	8	13	2	11	9	7	6	7	5	36	5	2	4	8
1:11934234-11935025	65	175	132	306	69	140	119	118	81	98	68	156	68	34	40	87
1:11940506-11940983	12	18	20	192	16	44	29	42	20	36	26	122	20	20	15	13
1:11955228-11955438	11	7	22	12	41	5	4	9	8	5	21	4	4	9	18	15
1:11960193-11960612	8	15	15	32	14	10	29	15	10	29	15	43	20	16	12	14
1:11960677-11961223	28	30	55	199	30	22	42	22	16	23	35	25	24	23	37	28
1:11967130-11967448	8	24	33	70	20	26	30	36	34	27	59	57	45	14	54	37
1:11979581-11980758	108	313	170	886	165	187	181	207	83	184	136	678	135	88	118	178
1:11990380-11991575	60	83	67	230	32	133	54	124	60	112	57	379	81	34	63	104
1:12019091-12019684	62	224	106	520	91	160	130	119	63	95	64	356	101	35	115	165
1:12019928-12020297	21	29	38	68	12	23	19	21	8	41	15	32	21	22	26	40
1:12031391-12031706	6	21	23	22	19	18	25	8	21	23	16	20	50	24	13	22
1:12038067-12038279	13	0	20	7	10	8	2	8	6	9	14	6	26	6	10	13
1:12041755-12042083	27	19	21	8	38	14	19	16	17	6	20	18	5	19	12	16
1:12052032-12052428	25	44	39	62	24	29	43	37	23	40	21	30	14	22	21	26
1:12057529-12057766	2	9	21	45	9	8	20	9	10	3	10	10	10	13	14	9
1:12087777-12088414	24	29	25	115	30	16	24	25	22	16	18	14	18	24	30	17
1:12088683-12088927	8	31	28	14	8	11	14	5	9	11	10	14	10	9	17	14
1:12112807-12113171	18	6	13	53	13	14	18	9	20	13	26	32	10	19	7	17
1:12120818-12121018	30	6	16	11	20	14	15	11	10	15	14	15	8	4	18	11
1:12124902-12125282	11	56	43	86	46	27	18	18	21	33	20	39	20	9	24	30
1:12125804-12126095	32	18	41	54	53	23	22	21	27	13	32	40	32	23	28	20
1:12130836-12131096	5	16	7	15	8	20	2	12	11	6	2	49	20	13	9	27
1:12132925-12133477	18	40	39	202	29	30	17	20	16	12	22	25	4	13	17	27
1:12135655-12136042	28	19	27	236	13	14	21	7	14	18	18	30	24	22	14	20
1:12143072-12143551	33	55	105	101	133	35	58	42	28	50	69	40	29	36	63	28
1:12143692-12144082	28	62	100	137	115	40	45	29	27	60	41	39	25	9	66	19
1:12145051-12145277	37	25	36	23	26	24	34	7	24	9	41	18	18	12	23	10
1:12148118-12148642	22	30	65	199	43	51	38	32	31	47	40	95	34	19	30	37
1:12150466-12151133	53	172	150	121	177	64	81	38	70	46	94	62	36	27	85	59
1:12153173-12153682	32	69	130	107	167	56	76	16	32	28	73	58	36	36	73	30
1:12161682-12162360	84	225	170	310	185	88	128	69	58	88	117	108	54	44	112	61
1:12165421-12165623	14	16	14	100	30	10	21	18	9	17	15	24	10	12	15	16
1:12166787-12167135	33	102	76	153	96	65	78	109	48	40	66	85	75	25	49	62
1:12170163-12170719	45	131	105	238	76	117	71	95	57	46	63	259	58	25	60	66
1:12173702-12174086	34	128	115	96	125	76	73	36	38	39	40	89	27	29	44	17
1:12177918-12178379	33	110	66	108	45	27	72	28	47	42	36	54	36	24	50	19
1:12180343-12180709	26	68	122	41	130	44	58	55	37	16	82	133	49	19	57	30
1:12184093-12184607	41	85	128	263	144	89	74	29	41	54	77	81	58	29	81	33
1:12186716-12186955	12	13	44	95	23	11	28	7	10	14	11	46	10	25	15	9
1:12196696-12197023	17	32	111	63	98	25	39	12	18	25	41	19	12	20	61	16
1:12201717-12201978	21	48	35	31	28	17	25	23	8	18	11	11	6	13	14	20
1:12208324-12208546	17	19	23	46	29	21	26	18	17	19	31	24	18	22	11	26
1:12208840-12209336	67	73	64	134	45	42	73	32	39	59	53	89	59	43	23	66
1:12220917-12221204	4	4	5	45	15	10	7	6	19	27	5	24	10	10	12	22
1:12229670-12230380	45	100	102	174	62	59	106	57	80	58	70	86	72	21	75	72
1:12230631-12231420	37	84	61	80	52	68	67	88	64	61	67	103	79	49	52	62
1:12258259-12258540	12	16	11	5	12	13	8	8	4	9	16	35	4	9	10	6
1:12272138-12272363	16	13	19	25	17	13	9	10	14	13	15	12	8	11	15	6
1:12276353-12276584	4	10	4	14	13	36	13	5	8	7	12	26	18	6	7	5
1:12339501-12339753	2	6	11	3	11	20	4	10	10	30	10	27	5	4	2	11
1:12344729-12344976	12	31	27	27	5	26	9	18	19	33	15	14	8	11	11	18
1:12345419-12345687	8	30	19	30	14	14	15	16	6	22	9	20	14	10	9	19
1:12345903-12346103	14	30	10	12	3	8	10	18	13	19	8	24	8	13	3	11
1:12356414-12356922	6	12	8	66	12	11	8	15	8	26	11	35	15	12	2	17
1:12358538-12358861	6	10	15	11	14	31	8	22	8	22	9	52	11	14	13	12
1:12368753-12369013	6	6	9	18	8	17	18	19	6	13	6	32	6	11	8	18
1:12369376-12369586	2	1	9	26	2	3	9	0	2	10	0	7	1	8	3	8
1:12376726-12377043	10	21	21	55	9	15	20	14	3	14	14	18	10	7	16	9
1:12380608-12380828	6	19	7	24	5	5	0	11	9	21	9	20	11	11	8	16
1:12381060-12381893	16	41	16	185	9	26	25	38	21	63	25	96	11	17	14	43
1:12405463-12405919	8	23	20	60	6	17	8	20	6	25	12	17	9	25	16	32
1:12407468-12407748	11	5	15	53	12	24	9	7	24	16	19	45	20	10	11	9
1:12433431-12433941	16	40	21	49	13	45	26	34	32	54	19	104	19	23	22	29
1:12434318-12434524	4	39	19	21	3	11	24	10	11	13	4	18	2	5	12	24
1:12435765-12436019	15	44	20	44	3	14	10	7	10	26	25	15	6	5	10	20
1:12438499-12439059	21	42	33	131	13	33	24	19	8	36	12	18	12	19	22	15
1:12449632-12449941	13	29	22	38	8	10	16	20	14	12	7	10	5	4	8	10
1:12453443-12453922	19	41	18	13	12	37	17	29	28	41	18	114	12	19	18	25
1:12473297-12473498	8	34	20	5	14	5	21	8	23	9	6	12	8	6	10	7
1:12477905-12478648	39	76	39	357	14	78	34	57	49	90	38	254	33	33	23	46
1:12481109-12481309	9	19	14	19	12	11	28	12	23	9	11	15	6	7	13	16
1:12485630-12485849	3	0	16	27	1	19	3	14	4	11	0	18	2	12	8	12
1:12496334-12496865	20	30	27	76	12	17	31	14	26	17	24	39	22	22	38	33
1:12510571-12510931	16	52	36	37	17	21	27	16	16	12	12	23	17	22	21	31
1:12519416-12519616	7	6	6	17	5	8	2	5	6	7	15	3	10	6	6	6
1:12519628-12519849	20	5	23	8	2	10	15	13	17	10	12	13	14	9	11	10
1:12525405-12525843	21	34	20	62	10	50	34	18	28	30	14	90	24	23	21	22
1:12527502-12528017	30	49	37	42	23	51	24	27	36	51	44	121	41	17	17	34
1:12528297-12528843	28	52	24	113	12	48	29	23	28	35	22	86	32	18	26	47
1:12529397-12529624	14	31	15	43	9	19	12	9	12	22	16	30	12	14	15	27
1:12541573-12541838	27	13	13	18	10	16	34	15	32	24	24	59	14	12	18	27
1:12544980-12545290	14	6	5	77	8	4	11	12	2	8	8	11	17	9	10	14
1:12549680-12550176	20	10	30	115	20	28	32	26	17	35	31	41	27	32	13	33
1:12565914-12566364	24	13	13	64	22	20	23	30	21	21	16	37	14	17	14	13
1:12585838-12586075	16	17	14	21	18	4	11	15	19	12	16	32	13	21	5	21
1:12595845-12596314	40	59	53	109	30	37	73	56	48	55	49	143	66	24	37	33
1:12597898-12598137	17	18	17	73	11	12	23	17	18	25	15	43	34	10	19	19
1:12601917-12602496	20	28	32	124	18	18	39	23	35	45	23	55	30	18	12	43
1:12604365-12604678	17	82	31	83	11	36	32	21	24	36	13	55	20	12	16	29
1:12608456-12608962	28	49	23	17	10	76	32	31	28	35	26	105	16	27	21	51
1:12615935-12616403	22	49	32	155	29	82	32	44	28	31	38	141	39	18	14	32
1:12618261-12618672	34	95	60	156	34	60	65	53	34	30	21	148	42	20	24	65
1:12619000-12619332	22	70	33	129	18	43	48	37	40	53	35	84	33	15	19	45
1:12619892-12620120	38	73	54	94	35	60	48	48	45	43	41	106	59	19	32	44
1:12631597-12631865	18	7	21	13	11	11	20	9	12	8	29	21	14	17	4	9
1:12636401-12636739	28	9	19	9	3	17	22	6	22	19	16	22	6	12	7	5
1:12659083-12659283	4	10	11	27	11	17	16	20	2	21	16	30	12	10	15	10
1:12661650-12661861	8	3	5	6	14	4	30	12	16	2	8	7	4	16	6	6
1:13420966-13421180	7	4	13	2	7	25	16	8	14	5	12	8	6	2	6	8
1:13433837-13434146	9	8	14	13	18	32	14	15	23	21	16	10	14	10	12	8
1:13479947-13480147	24	8	17	4	2	14	10	5	2	4	16	4	2	6	6	14
1:13560589-13560812	10	11	15	7	8	30	11	6	15	7	11	8	16	22	19	12
1:13581034-13581282	14	17	22	12	13	40	14	3	19	9	11	17	7	17	21	6
1:13642628-13642881	12	36	9	10	5	11	0	13	9	10	11	1	7	7	7	6
1:13665771-13665979	19	16	7	31	12	29	16	16	10	24	17	13	6	14	10	9
1:13700349-13700932	26	44	55	14	39	17	66	25	7	15	14	20	18	12	29	32
1:13702839-13703087	24	36	33	25	18	15	27	13	12	5	11	23	19	11	17	14
1:13723828-13724155	16	27	54	32	64	34	31	27	14	15	20	22	20	13	38	24
1:13730719-13731445	46	136	46	40	41	30	47	36	37	21	41	44	20	24	43	34
1:13749061-13749941	45	139	101	217	113	114	115	76	33	49	79	208	77	23	70	86
1:13766988-13767439	16	10	12	50	5	12	10	6	5	8	15	6	11	17	10	11
1:13801027-13801924	38	9	39	266	18	22	47	49	23	45	21	27	46	30	28	54
1:13811338-13811577	22	15	24	14	15	16	30	18	29	9	7	17	26	11	14	24
1:13812944-13813216	16	15	21	48	12	15	19	14	20	25	17	13	18	22	16	21
1:13835255-13835478	25	15	15	11	12	19	18	4	8	10	8	8	8	9	12	16
1:13904108-13904341	11	2	6	4	7	20	12	26	2	10	10	6	12	18	13	3
1:14037701-14037922	10	5	26	4	8	8	7	11	4	7	10	2	4	10	6	4
1:14113866-14114109	10	12	14	7	14	14	7	10	2	16	13	30	9	10	7	2
1:14127772-14128009	26	12	12	9	3	8	7	14	14	4	7	10	8	10	10	9
1:14260411-14260611	14	6	8	4	8	16	10	5	0	0	10	4	16	4	16	8
1:14361099-14361373	11	8	4	27	3	16	11	6	7	29	12	12	2	8	2	3
1:14420541-14420754	12	1	26	2	10	7	26	6	11	7	4	7	15	6	21	10
1:14435288-14435560	17	10	10	7	7	2	22	25	7	26	14	32	9	8	5	7
1:14476073-14476462	4	7	11	6	8	11	4	5	8	16	6	47	8	12	6	7
1:14486805-14487105	12	0	11	4	6	7	0	9	2	13	10	26	6	0	11	5
1:14498208-14498425	2	6	7	7	9	14	16	6	4	11	6	16	8	10	29	5
1:14498789-14499305	23	10	14	4	6	13	24	19	12	50	19	127	12	18	11	16
1:14529775-14529975	14	12	2	5	16	22	16	6	9	12	10	11	5	17	6	12
1:14535658-14535992	10	16	4	5	6	6	8	10	4	23	8	67	0	12	5	8
1:14571898-14572122	15	8	8	6	6	17	6	9	6	13	5	29	1	6	8	4
1:14654787-14655028	12	13	37	9	9	9	12	12	2	11	12	12	8	5	13	8
1:14726236-14726436	20	13	24	4	5	15	22	6	11	5	25	15	9	13	28	12
1:14810613-14810813	6	8	11	4	13	4	26	10	10	4	18	4	2	3	18	10
1:14851134-14851334	9	5	17	8	12	16	31	12	10	8	12	22	12	23	17	14
1:14891954-14892213	6	6	14	5	7	8	10	5	20	5	9	22	26	13	15	5
1:14911251-14911528	8	9	27	30	8	16	9	11	15	12	9	16	12	10	11	9
1:14924612-14924816	8	6	12	0	4	4	33	0	5	8	14	4	5	7	10	9
1:14950467-14950693	22	16	17	8	31	15	12	11	14	21	20	22	20	11	11	11
1:15036763-15037018	2	16	20	8	13	10	36	13	17	7	6	6	18	13	23	13
1:15046608-15046808	24	12	18	25	21	29	33	22	22	13	17	18	8	23	6	20
1:15064314-15064602	11	9	17	37	16	16	12	3	6	8	11	8	10	12	16	12
1:15070145-15070345	10	9	11	10	15	31	18	5	12	10	8	5	10	18	4	5
1:15078722-15079244	13	9	21	161	9	15	18	9	4	16	20	16	12	33	12	6
1:15083325-15083560	7	10	11	16	6	16	20	10	6	18	7	12	8	16	9	11
1:15083642-15083881	3	1	6	64	15	7	10	4	4	12	6	8	5	10	8	5
1:15084226-15084547	12	4	19	65	7	7	12	14	12	11	6	16	5	9	8	9
1:15089320-15089895	16	10	13	99	7	10	15	15	10	12	16	14	16	13	3	18
1:15090241-15090834	17	13	23	186	24	35	29	27	32	46	34	25	20	13	18	24
1:15094946-15095189	9	7	18	18	10	7	39	8	11	19	8	7	12	23	9	25
1:15100424-15100693	20	20	26	49	14	22	36	30	16	22	13	13	23	10	10	19
1:15128559-15128864	25	56	31	71	26	46	39	30	32	30	32	63	16	25	30	35
1:15137935-15138243	17	13	26	66	17	19	26	12	30	19	18	19	14	10	12	11
1:15139762-15139981	18	9	17	48	10	18	30	7	18	21	16	13	10	12	12	8
1:15141720-15142211	7	12	30	118	14	13	16	6	12	30	26	23	16	17	8	13
1:15146822-15147269	22	16	21	73	27	18	26	18	8	21	26	28	15	17	20	20
1:15152397-15152809	31	30	22	80	17	52	35	22	25	48	30	57	31	6	15	32
1:15152989-15153794	36	60	53	149	18	73	70	48	20	91	51	74	62	39	31	39
1:15168496-15169086	20	22	35	145	16	30	23	15	30	36	14	28	8	15	20	29
1:15179193-15179471	16	14	10	32	13	17	18	9	14	30	11	5	4	5	12	10
1:15180276-15180545	19	15	22	21	3	18	11	17	13	20	8	41	24	4	11	14
1:15189855-15190371	15	17	24	61	8	29	35	24	36	47	26	36	32	8	7	25
1:15200576-15201044	16	27	25	144	12	22	34	32	14	63	28	44	32	26	4	28
1:15201929-15202296	24	18	16	80	12	12	27	20	18	30	23	51	26	12	6	16
1:15215249-15215549	6	4	15	50	5	6	12	5	10	19	6	2	4	22	17	10
1:15218579-15218835	6	5	4	51	5	4	11	4	6	20	8	6	6	8	15	9
1:15231681-15232019	10	20	22	36	6	4	24	9	2	13	0	6	2	18	12	21
1:15247037-15247478	16	19	24	31	16	15	40	10	15	27	16	42	11	16	10	30
1:15258218-15258544	11	18	16	66	5	10	12	17	6	21	9	17	8	19	3	12
1:15260605-15261796	30	60	74	273	45	78	72	26	38	95	49	59	30	51	36	62
1:15272395-15272857	12	36	32	116	13	33	23	19	19	42	21	31	8	16	12	22
1:15276006-15276294	15	19	23	32	6	32	11	11	4	12	16	6	4	22	2	23
1:15282881-15283157	7	2	11	74	9	6	8	9	12	10	9	4	10	13	6	3
1:15299557-15300186	24	18	20	96	18	14	20	9	46	18	28	11	23	24	16	26
1:15304692-15305219	21	25	31	118	26	29	22	41	23	53	26	54	28	24	20	42
1:15308655-15309143	21	22	20	64	24	49	23	27	18	30	24	60	27	27	15	33
1:15317877-15318087	6	4	16	14	8	10	26	1	6	7	4	10	4	14	11	7
1:15322953-15323829	34	77	33	388	45	100	47	62	46	113	33	227	30	43	39	83
1:15324048-15324329	6	22	23	124	14	13	13	18	10	14	14	25	10	8	14	14
1:15326613-15326821	8	15	13	100	10	8	16	8	2	7	9	9	8	9	4	16
1:15328735-15329038	2	27	17	102	4	37	8	5	8	16	8	50	8	13	8	15
1:15339631-15340203	4	10	5	98	13	33	15	25	14	17	18	64	21	12	21	28
1:15340310-15340730	18	20	13	144	7	31	10	41	8	22	4	41	8	27	19	33
1:15343818-15344086	4	12	9	111	4	16	14	6	4	5	6	8	6	9	13	6
1:15345930-15346247	12	57	50	131	43	20	35	30	37	9	24	34	23	25	27	24
1:15352377-15352756	15	18	13	78	20	12	6	13	7	29	16	35	8	14	10	16
1:15356079-15356559	10	7	12	114	8	2	11	10	4	22	10	0	4	13	5	20
1:15362830-15363138	8	14	17	38	12	10	15	12	12	11	8	8	10	13	8	21
1:15366323-15366530	6	4	4	6	11	18	6	10	2	27	4	36	17	5	3	15
1:15368172-15368434	10	16	8	38	14	15	8	14	11	10	4	19	6	10	8	11
1:15370806-15371179	14	16	22	28	18	49	19	18	26	26	31	62	16	14	14	26
1:15371733-15371949	6	13	15	7	21	10	19	14	31	7	14	13	18	11	20	13
1:15383674-15383965	13	7	27	30	17	16	12	18	20	9	23	36	20	8	12	12
1:15384290-15384870	30	20	42	120	34	26	28	29	43	21	21	36	20	35	17	28
1:15409747-15410094	43	64	66	149	92	61	70	68	36	27	40	62	61	13	31	32
1:15411692-15411997	30	55	71	67	93	36	41	38	28	40	52	33	35	14	71	37
1:15415980-15416554	54	63	75	277	165	61	64	29	32	37	77	82	35	20	77	37
1:15417475-15417887	26	47	77	262	74	25	62	26	27	39	34	26	14	21	34	21
1:15421071-15421909	26	33	45	144	65	37	43	23	41	40	47	190	62	45	45	42
1:15424129-15424729	24	25	32	361	44	23	27	15	32	73	39	79	23	34	28	28
1:15426944-15427159	25	15	26	80	28	20	18	21	16	22	42	26	17	10	28	9
1:15431171-15431494	25	36	45	86	41	38	33	22	24	37	40	48	17	31	17	28
1:15459738-15460271	11	13	12	131	7	12	6	16	7	21	10	13	6	15	13	6
1:15460419-15460652	5	3	7	76	4	2	6	3	6	4	7	7	3	0	11	5
1:15524093-15525469	147	599	242	789	177	263	299	156	140	162	146	722	204	64	172	171
1:15526406-15527193	73	293	148	554	115	174	124	123	68	128	112	349	114	51	78	126
1:15571867-15572067	2	27	3	10	6	4	2	7	4	10	2	2	8	8	0	5
1:15574823-15575143	14	14	21	25	9	10	11	19	5	28	24	36	36	17	11	21
1:15579169-15579491	11	51	15	48	10	16	20	14	16	23	12	9	14	21	10	15
1:15579646-15579907	11	20	17	51	9	13	10	12	8	24	9	29	6	9	17	13
1:15584416-15585352	53	84	66	123	41	44	84	69	70	38	54	145	63	41	41	64
1:15592334-15592640	0	7	19	40	2	2	8	7	11	15	11	6	10	11	14	17
1:15603176-15603968	21	80	59	184	51	58	66	83	25	51	44	129	35	35	73	84
1:15605815-15606022	4	5	18	11	11	10	4	16	10	15	12	36	6	11	6	7
1:15616680-15616953	15	29	10	32	5	12	25	16	7	29	20	22	9	10	14	16
1:15617096-15617818	52	139	112	314	123	101	86	100	43	60	48	130	83	28	92	97
1:15617901-15618214	7	30	23	62	18	19	37	18	16	33	24	19	9	15	20	21
1:15682331-15682611	10	13	24	44	14	23	12	9	3	10	18	19	7	17	15	21
1:15683119-15683319	20	14	6	14	10	16	22	11	20	10	16	11	28	9	4	10
1:15684183-15684392	9	23	20	18	13	15	35	4	14	5	8	29	21	4	17	12
1:15684899-15685099	16	31	21	18	20	21	13	15	13	21	29	21	13	10	10	11
1:15696925-15697528	24	63	74	129	21	30	43	35	38	20	28	41	30	27	37	36
1:15703154-15703420	19	18	20	38	23	12	45	13	20	29	24	24	30	23	25	11
1:15703584-15703935	17	19	30	75	9	19	16	7	29	46	24	33	18	28	12	23
1:15718023-15718692	35	21	28	18	31	55	51	21	27	22	39	141	62	35	31	40
1:15735769-15736546	35	92	55	380	47	144	54	161	72	95	76	292	112	44	55	96
1:15741350-15741792	56	64	49	171	23	59	64	71	70	53	72	134	66	22	38	58
1:15742374-15742605	7	11	15	22	17	9	14	16	14	11	20	66	16	10	10	17
1:15756462-15756774	17	11	25	127	15	6	21	3	17	49	12	19	16	29	15	28
1:15756944-15758014	61	40	59	300	41	53	74	37	47	72	67	67	42	38	26	63
1:15764292-15764803	18	31	39	204	22	26	27	29	26	25	26	26	19	31	23	16
1:15779541-15779869	27	41	12	77	7	48	20	42	16	44	21	62	38	24	16	26
1:15780546-15781391	28	42	44	352	22	40	44	61	32	74	36	54	24	35	31	35
1:15792059-15792363	35	40	30	91	25	24	23	34	24	23	26	65	19	21	22	30
1:15799071-15800831	90	75	104	990	71	138	120	52	66	152	101	342	102	92	91	71
1:15815569-15815800	14	24	26	22	28	25	24	28	25	14	30	49	18	11	17	18
1:15825618-15826084	28	26	11	68	33	14	12	9	12	25	14	23	6	12	12	5
1:15829848-15830069	15	16	38	46	43	14	23	13	12	15	19	16	12	5	23	17
1:15834392-15834725	22	79	48	131	36	46	49	27	25	20	32	96	24	14	39	30
1:15834784-15835284	38	103	65	192	54	56	79	52	35	45	37	146	59	18	36	42
1:15835433-15836461	87	234	163	388	133	143	154	82	48	93	85	319	100	36	87	90
1:15847201-15847906	66	174	141	256	104	122	145	79	87	46	79	226	95	22	84	50
1:15849275-15849939	31	94	70	231	21	76	31	51	35	51	49	121	56	28	49	44
1:15860457-15860675	10	9	11	16	30	9	14	6	6	8	18	13	17	9	8	2
1:15885724-15886693	44	103	82	262	81	143	67	71	45	70	93	281	97	36	77	33
1:15900749-15901549	14	11	12	108	17	19	18	11	8	17	12	32	14	28	10	14
1:15939207-15939857	40	37	32	225	32	32	28	32	45	57	28	44	34	11	31	27
1:15949522-15950181	52	128	35	321	48	43	97	50	35	65	41	62	43	28	21	32
1:15952836-15953081	9	10	11	86	12	12	10	8	10	17	17	8	6	7	19	7
1:15965487-15965708	6	16	9	49	4	14	12	7	6	15	8	10	6	10	8	7
1:15965850-15966727	25	84	33	312	33	38	42	28	38	45	30	56	21	25	35	35
1:15974957-15975204	3	17	7	44	9	11	6	5	3	13	2	4	8	8	4	5
1:15975435-15976312	52	126	68	216	75	57	104	50	42	77	53	121	54	36	65	64
1:15982904-15983244	7	10	15	39	8	18	0	5	10	22	5	12	5	15	14	12
1:15994534-15994843	19	24	40	62	50	26	44	26	48	39	34	38	42	25	38	29
1:16003981-16004258	12	23	15	13	12	15	18	9	18	19	10	52	12	25	5	20
1:16012710-16013205	27	27	21	148	22	29	35	36	27	53	32	107	28	25	27	35
1:16014755-16015076	26	25	36	87	18	28	36	24	26	14	32	29	35	15	26	26
1:16023222-16023641	31	24	39	19	47	27	54	26	45	28	31	80	47	9	21	21
1:16032828-16033196	19	24	19	88	27	32	41	43	41	30	37	64	48	15	37	20
1:16038368-16038734	23	18	31	28	13	24	43	12	40	26	31	29	30	32	14	15
1:16055687-16056384	28	56	57	150	40	46	44	62	34	53	38	57	44	41	24	36
1:16057507-16057816	16	23	24	30	20	20	38	11	26	16	23	36	38	24	14	15
1:16064930-16065135	30	16	27	32	24	9	36	12	6	43	29	38	18	24	17	23
1:16067189-16067477	23	35	30	83	13	16	20	19	24	24	22	61	26	7	15	22
1:16068474-16068907	42	39	31	110	23	45	51	16	60	43	41	108	45	18	37	34
1:16076652-16077248	37	14	25	226	28	28	37	13	26	56	30	64	33	36	29	34
1:16078926-16079654	75	105	74	346	33	38	93	71	111	60	53	110	54	49	46	67
1:16111743-16112238	30	14	35	34	29	26	38	28	24	42	25	73	37	26	21	22
1:16113042-16113279	19	13	22	11	6	7	20	14	6	23	25	62	20	14	10	10
1:16119001-16119244	20	11	20	7	17	27	30	11	16	8	24	19	11	9	20	7
1:16137957-16138162	16	12	37	11	33	17	30	7	24	17	16	16	22	18	15	16
1:16138726-16138936	13	13	28	8	33	12	23	12	12	13	12	9	16	14	16	11
1:16143558-16144163	50	32	45	191	16	40	52	37	61	84	54	210	40	20	27	16
1:16145172-16145895	40	21	41	255	31	66	47	38	48	79	42	187	62	59	41	20
1:16154815-16155260	20	45	32	61	17	21	31	24	42	48	35	86	42	17	13	23
1:16155897-16156236	19	40	15	70	9	21	35	41	40	35	28	78	24	20	27	29
1:16158983-16159321	19	11	18	58	24	19	17	12	18	18	32	15	26	17	26	19
1:16164201-16164791	20	33	33	183	14	28	51	22	25	50	32	41	18	21	23	15
1:16165594-16165887	12	14	14	30	24	28	31	21	43	25	26	9	35	12	25	19
1:16167852-16168143	17	44	26	53	9	6	32	14	14	24	26	23	15	17	10	10
1:16173131-16173867	64	28	52	325	34	35	52	24	44	82	55	56	23	40	38	40
1:16175868-16176192	16	36	27	92	31	41	32	24	31	27	40	88	39	24	18	38
1:16178734-16178983	12	17	11	20	7	21	13	5	14	18	15	91	21	8	11	7
1:16181608-16182296	48	44	40	319	34	28	67	24	59	93	55	167	47	25	52	36
1:16184358-16184785	32	23	41	30	33	40	49	9	54	32	49	54	48	27	46	25
1:16187755-16188008	33	45	44	36	20	28	53	30	39	33	32	41	40	19	22	16
1:16189031-16189396	9	5	9	116	24	12	28	14	5	14	16	23	16	12	10	24
1:16206316-16207243	80	343	161	344	127	95	163	209	113	132	102	350	124	52	100	177
1:16216232-16216484	22	71	13	37	14	20	29	20	18	44	20	24	7	9	10	23
1:16217090-16217950	88	279	96	545	100	150	154	183	93	156	129	328	101	47	42	129
1:16226270-16226662	20	31	29	32	25	18	22	23	16	53	40	24	40	19	25	13
1:16226765-16227257	14	46	26	103	16	14	33	52	16	40	31	26	54	27	39	43
1:16236107-16237644	133	237	126	484	76	87	134	124	92	122	110	184	92	61	73	119
1:16248480-16249120	10	29	20	287	13	53	26	31	14	41	18	153	29	25	17	28
1:16250860-16251097	14	13	20	37	12	10	18	6	8	15	10	31	10	17	7	35
1:16251721-16252094	3	6	18	110	9	17	8	11	4	37	8	21	15	16	12	22
1:16293531-16293781	7	9	16	39	7	14	6	19	1	14	12	11	0	7	12	15
1:16300487-16300848	8	8	10	61	16	4	15	12	10	3	4	13	4	8	4	12
1:16315195-16315395	6	4	2	0	9	11	3	2	5	10	14	21	6	8	11	5
1:16324439-16324687	6	5	4	27	6	9	11	4	2	20	2	14	1	18	4	3
1:16334602-16334892	5	2	1	33	2	4	5	6	4	8	6	10	6	6	1	4
1:16351942-16352986	99	192	162	258	136	128	163	112	93	81	82	153	121	50	90	117
1:16366902-16368016	89	346	169	585	139	154	197	134	91	139	109	376	116	38	110	136
1:16379338-16379540	8	4	11	36	6	4	16	4	12	13	9	12	7	10	9	7
1:16387340-16387642	16	27	8	63	14	5	6	13	12	16	12	29	9	11	17	4
1:16393497-16393863	12	6	16	118	15	24	14	16	17	24	17	18	12	19	22	9
1:16409446-16409948	32	19	36	56	25	28	45	26	26	21	38	31	42	37	25	23
1:16420859-16421108	16	45	30	58	12	24	30	3	24	10	9	20	12	7	8	15
1:16425228-16426051	47	39	28	199	26	34	46	42	28	47	30	44	23	26	18	66
1:16433245-16433461	8	15	14	12	19	13	20	7	17	19	26	14	14	11	15	27
1:16440247-16440969	50	113	89	283	48	67	96	66	53	67	43	79	58	43	44	60
1:16441151-16441432	11	39	24	71	6	13	22	20	9	19	9	26	12	15	15	17
1:16451740-16452399	23	25	35	155	12	8	12	18	22	28	13	30	26	24	14	28
1:16475698-16476019	6	8	20	19	10	10	22	13	6	13	18	31	9	17	14	14
1:16498840-16499548	54	115	80	108	50	41	101	65	43	46	46	91	78	25	36	50
1:16501055-16501318	17	9	23	55	22	4	19	5	14	11	12	16	6	2	16	17
1:16513620-16513940	0	2	0	4	3	8	2	2	2	2	6	26	4	0	2	0
1:16514287-16514611	6	4	8	78	11	27	8	10	2	8	4	28	8	2	6	8
1:16607393-16607780	27	14	43	41	26	30	48	30	32	11	34	50	40	34	22	30
1:16608297-16608715	34	14	33	143	28	83	28	28	44	37	44	130	42	30	24	26
1:16613217-16614018	136	178	221	351	150	191	224	139	132	169	117	260	163	51	113	188
1:16617221-16617457	25	14	39	41	28	30	43	22	31	17	52	36	28	24	36	37
1:16620979-16621385	46	74	52	347	26	103	88	98	43	113	49	124	58	48	18	70
1:16623465-16623667	16	21	26	82	15	31	32	7	24	30	22	35	32	25	31	22
1:16623970-16624341	18	8	48	92	22	21	40	26	44	51	37	51	52	37	29	34
1:16630095-16630471	55	11	61	41	46	32	52	28	25	20	21	16	37	30	31	34
1:16643633-16644109	19	29	33	56	17	47	27	20	16	35	15	20	10	38	31	33
1:16644548-16645145	32	93	83	88	68	54	85	35	50	41	37	76	65	32	33	37
1:16645188-16645837	37	60	20	65	29	74	39	52	17	24	32	108	58	42	15	60
1:16674861-16675234	4	2	1	34	2	4	2	1	4	4	1	7	0	3	7	4
1:16687494-16687694	4	12	16	12	8	6	19	6	25	5	23	14	10	18	13	13
1:16697246-16697446	12	8	12	8	4	16	10	2	8	0	8	28	14	6	6	26
1:16709513-16710025	11	18	28	94	8	20	26	34	20	21	37	42	16	10	18	32
1:16715835-16716132	16	10	32	56	29	28	30	16	24	18	30	14	26	28	26	23
1:16716980-16717296	15	10	36	23	11	14	14	14	30	9	11	28	44	20	7	17
1:16718668-16719335	60	24	89	80	45	45	107	36	65	59	68	72	65	104	70	58
1:16724775-16725404	47	34	69	42	42	36	77	27	36	32	30	45	41	63	32	34
1:16727299-16728049	20	30	58	87	34	23	70	26	52	23	35	28	55	63	57	43
1:16764444-16765550	20	51	34	116	16	40	26	48	16	30	46	73	54	34	18	36
1:16766676-16767093	24	21	10	28	4	30	18	10	10	12	39	52	19	14	17	25
1:16884556-16884783	4	0	12	7	10	15	24	8	12	16	18	40	1	5	18	28
1:16888822-16889031	4	7	17	49	11	4	22	10	6	7	7	22	7	2	9	25
1:16889081-16889748	21	37	37	141	16	20	58	23	44	40	56	65	31	17	30	49
1:16895583-16895783	2	24	10	42	12	12	14	9	2	7	5	18	12	0	21	5
1:16896509-16897040	16	16	12	39	3	12	22	17	6	9	18	60	10	10	11	12
1:16903896-16905317	107	425	191	872	103	143	227	244	112	179	146	534	120	60	129	278
1:16913549-16914591	117	352	224	523	131	150	346	222	204	171	186	428	153	54	127	234
1:16927762-16927999	22	19	35	65	19	5	31	16	19	25	18	37	18	19	21	30
1:16946387-16946587	12	7	20	18	14	4	33	15	22	17	36	23	18	13	24	21
1:16948244-16948618	21	5	46	40	30	15	61	26	31	21	24	20	48	37	33	27
1:16948655-16948888	15	2	20	52	7	7	17	8	8	22	7	12	11	10	10	21
1:16949056-16949256	7	4	6	27	5	22	19	10	7	18	25	31	16	4	11	17
1:16951624-16951930	24	33	25	35	15	28	18	29	16	37	16	45	9	18	12	19
1:16960639-16961231	22	56	52	65	31	44	54	47	46	37	50	54	44	27	23	44
1:16963498-16963808	15	13	10	35	12	29	15	31	20	17	33	35	42	11	13	21
1:17009712-17010042	15	19	9	82	7	17	20	13	14	19	3	14	8	20	6	16
1:17011769-17012307	55	180	66	237	59	74	89	93	66	78	54	112	76	18	50	52
1:17027457-17027769	2	8	16	63	9	0	5	15	16	10	6	18	7	19	4	15
1:17047955-17048175	13	10	15	41	11	2	9	15	7	12	6	15	19	6	20	19
1:17053841-17054575	66	356	158	566	106	189	82	95	75	155	109	459	98	35	81	103
1:17059653-17059981	48	47	85	102	90	73	47	58	76	69	100	68	80	25	74	45
1:17063609-17064025	18	11	17	46	16	40	31	16	24	35	16	90	22	7	13	10
1:17066618-17067001	17	17	52	36	69	15	27	18	8	14	31	20	13	17	46	12
1:17070191-17070391	11	6	22	16	20	9	11	1	13	9	22	18	24	12	11	13
1:17075525-17075736	16	2	20	22	21	7	10	13	15	12	21	6	10	11	36	8
1:17081414-17081818	12	7	7	63	11	18	17	10	10	25	11	15	10	28	4	14
1:17108888-17109108	7	16	11	45	12	6	12	9	12	16	19	16	3	13	10	4
1:17119343-17119621	11	48	45	37	70	17	25	24	15	42	26	48	40	17	47	23
1:17125775-17126124	32	31	51	72	36	35	37	35	22	57	53	97	31	8	20	34
1:17128430-17128759	12	22	22	53	18	7	16	10	6	9	13	7	16	2	10	12
1:17155884-17156542	8	10	9	123	17	6	3	12	8	19	10	17	4	14	11	2
1:17477492-17477730	6	14	17	26	5	17	9	10	6	19	9	26	11	6	6	16
1:17489399-17489717	10	5	27	21	4	14	5	12	10	10	7	47	13	16	3	13
1:17494291-17494582	10	21	35	49	18	25	30	34	21	29	31	26	36	10	16	18
1:17498182-17498439	9	6	16	48	3	16	10	18	3	7	12	16	7	5	7	3
1:17502263-17502736	37	40	36	120	32	64	42	102	44	74	38	119	51	24	34	41
1:17516387-17516633	7	25	13	16	14	11	18	11	20	13	18	22	10	8	13	23
1:17516723-17517259	18	44	21	111	22	45	24	48	24	54	35	146	25	23	19	27
1:17520090-17520330	22	10	18	42	15	17	31	10	20	28	20	28	14	15	37	10
1:17527525-17527898	10	11	14	154	8	23	17	23	9	43	13	44	19	12	18	17
1:17531576-17532497	45	20	57	451	65	35	40	38	46	65	62	41	34	34	61	35
1:17538956-17539444	17	23	14	102	6	6	25	21	13	17	14	17	16	24	22	19
1:17542904-17543130	14	13	14	32	8	16	13	18	14	27	36	22	14	6	18	25
1:17551698-17552406	24	50	25	342	21	39	42	67	31	66	39	96	35	28	17	39
1:17559728-17560155	19	57	24	77	12	42	39	34	39	56	42	132	30	27	29	38
1:17561545-17561923	30	14	35	105	29	40	20	20	24	32	21	65	20	18	16	22
1:17564762-17564973	22	11	15	81	2	38	15	23	15	17	12	47	22	8	7	16
1:17565601-17565946	35	21	28	59	16	32	44	45	38	42	37	103	28	10	31	46
1:17569527-17570251	29	45	34	248	19	59	66	60	25	83	41	149	42	34	29	28
1:17579938-17580660	33	87	42	259	41	77	29	66	52	95	47	175	79	42	33	37
1:17582198-17582549	13	16	13	109	6	22	12	17	20	25	16	64	12	12	9	18
1:17588119-17588674	37	81	22	84	20	90	73	22	64	44	53	300	68	24	29	38
1:17592019-17592393	38	42	15	22	20	60	32	33	17	30	26	154	30	14	19	24
1:17593856-17594401	33	44	34	125	31	24	39	44	22	24	20	65	30	33	11	25
1:17605568-17605839	14	36	32	18	15	23	28	21	33	37	23	55	30	22	16	29
1:17616839-17617096	17	22	12	74	3	16	7	26	11	18	10	21	4	15	6	20
1:17624861-17625424	17	18	26	199	26	31	37	33	16	48	22	35	12	28	29	32
1:17629977-17630356	19	38	41	179	36	41	34	58	34	41	32	44	19	25	27	26
1:17632518-17632837	17	10	11	189	12	14	22	15	10	20	11	22	14	10	11	20
1:17635830-17636102	21	49	29	65	25	19	30	23	19	27	7	34	16	17	8	21
1:17669834-17670226	29	26	32	76	22	13	34	28	32	23	21	25	17	17	19	20
1:17686301-17686558	4	9	22	55	10	16	15	13	4	25	7	17	8	12	10	3
1:17701166-17701428	14	6	21	19	35	23	25	19	14	21	21	22	9	8	18	9
1:17739731-17740094	8	20	41	11	16	27	19	30	33	24	9	22	43	24	16	21
1:17755206-17755427	1	2	6	43	0	2	4	2	4	6	6	8	2	2	0	6
1:17759192-17759512	8	2	13	68	7	4	10	10	8	5	6	6	6	13	23	11
1:17765538-17765740	2	4	11	35	8	8	16	10	12	12	4	6	4	11	12	7
1:17787848-17788112	7	3	6	32	4	10	9	4	4	3	6	4	4	18	6	8
1:17826244-17826460	16	16	12	10	15	11	16	3	20	8	8	25	16	27	7	1
1:17839805-17840100	23	12	23	33	11	20	14	12	14	13	16	15	18	25	22	13
1:17845722-17845941	12	22	18	15	10	12	35	12	20	16	16	21	35	17	11	9
1:17868904-17869119	6	11	24	5	3	15	26	2	24	10	17	16	12	17	7	6
1:17903315-17903657	9	6	3	38	3	12	16	5	4	15	10	25	2	24	13	16
1:17934187-17934476	12	2	16	13	17	16	14	10	12	14	17	27	14	14	17	18
1:17972320-17972601	7	11	10	10	15	23	14	8	14	9	28	21	14	15	6	14
1:17994104-17994592	17	8	26	40	12	31	36	31	28	45	37	104	30	19	17	15
1:18021392-18021596	13	10	21	21	6	9	6	7	2	8	12	6	7	8	9	16
1:18041189-18041420	22	7	21	23	12	18	32	12	11	5	16	15	11	13	21	29
1:18100501-18100806	8	7	10	43	10	28	5	14	4	7	16	12	6	10	4	8
1:18110762-18111025	13	16	16	4	11	18	4	7	15	4	5	18	8	21	9	39
1:18118093-18118457	22	22	27	69	14	20	26	16	13	19	13	15	16	12	14	19
1:18123847-18124146	14	10	10	11	32	22	12	17	18	12	23	3	10	10	8	9
1:18128330-18128607	13	48	17	12	12	31	20	16	8	34	15	55	24	2	12	13
1:18149210-18149659	21	13	24	87	26	19	18	15	14	21	20	14	16	12	27	13
1:18160384-18160963	20	30	26	137	16	32	42	26	9	22	22	18	20	23	27	27
1:18167479-18167738	22	13	22	24	15	24	14	8	15	10	14	10	28	8	22	9
1:18168972-18169343	8	14	27	56	11	7	17	8	18	13	18	26	14	10	11	15
1:18175416-18175818	8	8	16	10	11	10	20	16	16	15	16	26	32	10	8	17
1:18182834-18183189	23	7	27	49	11	10	16	13	4	14	18	14	8	19	12	4
1:18266459-18266730	9	6	19	6	5	23	17	11	8	12	12	35	22	19	14	16
1:18285238-18285463	4	16	15	2	2	21	2	6	12	5	15	28	6	14	6	8
1:18309824-18310024	4	0	25	10	18	12	11	5	28	6	16	4	10	15	11	8
1:18347403-18347731	4	12	12	30	9	10	10	8	4	3	18	10	8	16	12	5
1:18464171-18465142	63	49	46	56	34	172	47	96	51	83	59	326	60	62	38	95
1:18480240-18481304	71	66	77	241	59	187	70	119	101	143	98	320	88	48	64	98
1:18515340-18515616	3	14	5	8	4	9	4	8	6	16	8	9	2	12	2	4
1:18581479-18581679	10	15	21	14	2	16	17	17	12	8	27	18	17	15	15	11
1:18597278-18597731	24	18	29	46	15	41	40	20	28	22	18	68	42	19	19	16
1:18603038-18603361	22	12	27	17	18	12	27	5	30	13	10	19	14	13	15	20
1:18643548-18643764	8	4	15	5	8	26	13	11	1	6	14	9	12	12	14	10
1:18692801-18693040	5	6	16	7	19	13	7	9	6	8	21	13	8	3	13	3
1:18742580-18742901	14	18	29	10	18	16	22	13	26	1	19	22	6	30	32	17
1:18820812-18821115	4	12	16	15	21	39	22	14	28	34	24	39	24	11	13	20
1:18826343-18826605	15	8	13	4	11	21	20	14	36	15	23	33	16	18	19	12
1:18831761-18831961	13	10	11	13	13	8	29	12	15	8	14	16	18	25	10	12
1:18874703-18874908	17	15	14	31	7	11	14	17	13	43	14	36	13	13	8	7
1:18875222-18875535	32	27	18	72	17	42	38	48	22	70	26	56	33	14	28	25
1:18884145-18884485	17	29	36	56	30	36	44	25	36	32	48	46	58	11	28	34
1:18890835-18891114	22	8	21	15	9	23	13	15	12	9	18	63	32	15	14	10
1:18900277-18900695	10	31	16	21	11	23	11	15	10	36	8	121	26	13	12	34
1:18901176-18901465	18	19	24	29	19	45	11	43	33	41	25	95	31	16	25	35
1:18902406-18903205	59	271	106	456	90	173	110	120	60	78	72	337	96	43	86	130
1:18913072-18913388	40	62	48	92	35	50	56	53	47	50	64	82	33	14	23	31
1:18922334-18922604	15	17	7	39	17	9	29	38	24	42	12	53	26	18	13	24
1:18926618-18926921	42	82	38	66	20	26	47	23	22	29	20	41	14	12	14	28
1:18927218-18927490	19	43	25	47	17	18	29	27	11	20	32	21	9	5	16	30
1:18932563-18932778	10	11	17	48	19	13	12	8	13	17	13	6	15	13	7	5
1:18936916-18937403	24	25	22	74	11	35	26	19	16	36	17	112	29	24	15	21
1:18938373-18938968	34	26	42	61	38	22	46	31	33	53	42	52	54	45	47	36
1:18941346-18941648	18	16	18	106	12	6	6	6	9	31	22	21	14	11	19	10
1:18941808-18942203	18	19	16	129	10	19	30	14	17	39	29	31	30	18	30	16
1:18948541-18949397	59	94	61	199	38	43	84	68	64	76	56	227	64	51	44	60
1:18951921-18952282	25	46	26	161	18	19	20	38	22	27	30	31	14	8	11	23
1:18955583-18956008	24	50	36	56	26	37	36	22	22	20	26	37	58	18	12	27
1:18956535-18957079	59	232	109	418	82	119	120	143	76	78	70	321	106	36	62	108
1:18962077-18962573	16	18	20	108	15	11	18	28	18	34	14	48	20	9	17	23
1:18989373-18989836	32	13	26	27	19	26	28	19	34	17	30	29	29	24	19	14
1:18997316-18997589	9	2	26	26	2	17	21	8	10	25	18	8	14	11	6	16
1:19010870-19011523	25	49	44	187	22	52	34	42	31	49	41	123	36	48	37	49
1:19013758-19014305	38	28	27	33	14	51	24	35	19	43	24	70	21	28	30	28
1:19029489-19029751	26	6	18	23	17	40	29	19	26	21	24	38	38	12	14	17
1:19033190-19033456	15	7	16	13	11	10	18	7	10	21	11	10	37	9	18	17
1:19045400-19045705	12	19	25	68	22	4	12	16	8	42	22	17	13	11	20	25
1:19045815-19046805	22	36	33	283	12	46	50	53	46	75	49	143	55	47	45	46
1:19047677-19047927	10	9	15	18	8	6	20	14	37	18	3	14	18	21	13	9
1:19053743-19053953	20	13	18	22	13	14	10	8	26	7	26	22	16	14	13	18
1:19054374-19054652	10	8	20	46	7	10	22	6	8	14	5	14	18	16	13	16
1:19066050-19066669	18	22	30	187	30	65	47	51	43	63	35	90	74	40	29	73
1:19066879-19067930	57	42	68	397	33	100	61	79	42	101	80	276	81	53	55	81
1:19073365-19073647	21	6	15	44	15	38	20	25	24	10	25	90	24	13	13	18
1:19073814-19074151	19	15	21	53	21	58	8	28	8	12	29	114	30	29	25	22
1:19074793-19075767	56	37	66	448	30	39	38	52	38	67	41	121	57	36	49	42
1:19079914-19080474	12	14	21	125	18	32	25	34	18	38	33	141	16	28	17	54
1:19081600-19081860	9	24	18	82	29	22	26	11	12	27	16	14	9	13	24	14
1:19086413-19086647	8	11	12	74	14	12	16	9	9	15	18	30	10	5	4	7
1:19087496-19088360	22	24	27	181	17	16	36	36	10	47	26	50	49	23	13	37
1:19096158-19096563	8	21	14	77	20	26	26	36	28	37	22	31	34	18	19	19
1:19110178-19110412	7	7	14	17	4	9	12	8	17	10	8	15	24	15	3	11
1:19122560-19122964	8	15	19	92	15	5	16	15	12	17	10	17	16	15	6	7
1:19129019-19129421	2	15	10	73	17	9	6	12	8	12	13	15	8	10	9	12
1:19130612-19131052	6	5	16	9	5	15	6	1	12	12	11	54	12	6	11	14
1:19139135-19139567	12	45	12	42	8	9	12	28	21	24	12	37	10	11	9	45
1:19140488-19141060	18	26	30	78	16	16	30	20	28	31	41	52	28	32	28	21
1:19156672-19157100	4	17	6	69	16	12	10	9	6	12	12	14	4	11	20	11
1:19171168-19171667	6	7	8	144	11	11	6	12	3	6	8	19	4	19	12	9
1:19178989-19179303	14	6	12	48	6	8	6	8	2	6	6	40	8	16	7	15
1:19202486-19202686	11	16	5	22	5	10	5	9	6	11	5	24	4	2	8	11
1:19203455-19203655	7	8	5	29	7	4	2	3	4	11	6	4	4	8	5	7
1:19209606-19210917	68	225	162	426	118	125	129	108	63	110	91	275	102	55	72	122
1:19232263-19232959	19	13	14	226	8	24	23	27	20	39	16	88	21	22	12	10
1:19241350-19241566	12	11	19	53	22	26	21	31	15	26	20	27	34	8	17	23
1:19251413-19252150	66	97	97	205	66	62	88	65	60	86	64	156	57	31	57	66
1:19257185-19258029	24	28	40	423	27	19	39	43	28	37	28	50	23	41	37	31
1:19260396-19260887	32	51	25	51	19	24	18	18	30	35	29	52	20	34	34	46
1:19273228-19273882	21	22	21	147	24	68	25	43	26	40	22	170	37	31	32	49
1:19274084-19274384	7	7	8	49	16	46	18	37	18	14	14	118	32	13	15	23
1:19282211-19282483	12	10	8	8	14	9	12	9	8	4	17	50	10	9	12	10
1:19287611-19288538	32	22	34	133	29	53	45	52	37	41	51	158	31	37	39	76
1:19288626-19289222	25	34	25	137	22	81	34	51	32	39	31	184	60	15	14	49
1:19289257-19289532	1	7	4	21	4	8	6	18	6	15	5	78	5	7	2	7
1:19311348-19311620	30	40	31	65	12	25	7	16	10	26	22	32	14	26	8	26
1:19311829-19312489	52	185	133	187	124	155	119	87	80	93	80	269	117	31	63	118
1:19312727-19312957	26	23	32	42	11	14	38	15	30	35	23	62	21	21	21	37
1:19315433-19315833	22	24	27	136	43	17	49	29	27	14	39	31	18	13	20	37
1:19338208-19338750	16	66	28	176	28	71	33	67	27	40	32	222	52	19	29	67
1:19344427-19344715	18	25	43	92	34	60	24	20	21	27	30	38	68	17	28	17
1:19363876-19364173	19	17	19	20	15	14	19	13	15	12	21	64	17	8	12	19
1:19366667-19366937	8	4	7	65	6	5	9	3	2	23	0	6	2	7	8	14
1:19367831-19368047	14	8	12	22	11	37	16	7	10	20	17	48	6	16	12	15
1:19376061-19376295	18	16	20	36	8	4	6	11	6	7	10	3	4	7	0	15
1:19385930-19386280	19	15	18	91	14	21	13	12	16	39	14	32	20	27	8	11
1:19387093-19387464	28	24	15	37	23	62	16	17	24	21	18	76	32	22	10	14
1:19391005-19391560	26	78	41	74	23	43	33	27	26	33	16	46	23	10	13	27
1:19412653-19412983	4	2	11	52	3	3	6	7	8	10	10	10	4	9	8	12
1:19424565-19425235	14	21	19	42	29	26	22	32	20	36	27	90	40	25	18	26
1:19430159-19430793	17	34	22	154	15	35	31	14	24	60	31	60	26	16	14	16
1:19436682-19437170	21	48	17	165	19	45	32	31	28	35	21	132	29	16	29	52
1:19445872-19446275	29	29	21	109	35	31	42	17	39	31	37	122	48	15	31	23
1:19450852-19451231	14	17	19	127	4	12	12	5	6	21	22	10	24	10	15	6
1:19458880-19459162	15	19	24	49	24	14	23	7	31	22	21	81	25	8	24	8
1:19463182-19463691	33	95	61	92	36	19	36	23	35	10	18	39	24	28	25	32
1:19466180-19466540	6	15	21	33	16	8	12	15	14	15	19	67	24	13	16	39
1:19467435-19467645	15	12	15	36	7	4	20	7	6	19	6	41	12	12	20	18
1:19468353-19468731	37	109	37	237	40	27	51	30	56	60	26	54	37	25	33	23
1:19469444-19469721	16	49	42	120	33	23	42	21	28	47	22	24	19	12	22	22
1:19476549-19476787	10	13	31	28	12	14	9	11	17	19	12	28	2	6	21	8
1:19476844-19477585	47	100	100	141	90	25	56	54	51	60	33	79	32	21	59	47
1:19477867-19478171	21	47	66	41	45	14	26	20	37	21	21	22	13	8	18	22
1:19485391-19486179	60	237	147	353	113	136	172	111	80	96	69	281	105	29	118	104
1:19505095-19505456	8	13	18	58	4	17	20	14	10	15	11	26	2	11	8	8
1:19505607-19505979	8	21	27	73	4	27	14	20	12	18	8	17	8	26	16	5
1:19508774-19509331	6	14	12	174	16	6	8	9	8	17	8	12	6	14	10	12
1:19512673-19512969	4	7	10	59	15	8	8	5	5	4	2	18	8	5	13	10
1:19514546-19514842	6	4	9	53	5	4	8	5	6	5	4	8	2	14	15	9
1:19518819-19519019	7	6	7	9	7	2	8	0	4	9	6	22	4	6	7	5
1:19542602-19542920	7	4	9	42	2	11	0	2	0	3	2	4	0	14	1	7
1:19564543-19564743	4	2	7	32	9	5	4	4	0	2	8	2	4	8	10	4
1:19582257-19582596	20	33	29	30	14	15	12	8	12	16	26	33	14	5	11	12
1:19596237-19597589	56	203	78	527	93	124	150	134	82	95	78	228	89	55	79	164
1:19613357-19613855	14	8	18	107	24	14	14	9	14	15	9	13	20	26	10	9
1:19619698-19620050	8	7	7	63	9	4	6	4	4	19	6	15	2	11	2	12
1:19628891-19629482	8	13	19	81	8	16	14	20	10	10	14	14	10	24	12	17
1:19643160-19643543	20	24	14	197	27	14	19	16	9	45	13	19	4	14	7	8
1:19644130-19644346	8	20	18	90	12	8	20	6	6	14	16	18	14	4	4	8
1:19644836-19645036	11	32	17	31	10	6	32	10	10	21	10	11	11	18	7	12
1:19646457-19646749	13	30	16	130	12	16	26	9	20	42	21	19	20	28	22	18
1:19651182-19651479	25	54	25	79	46	27	43	31	69	27	60	76	38	17	28	27
1:19653733-19654085	24	41	24	99	6	29	29	57	12	33	28	35	22	14	13	44
1:19659765-19660107	22	39	28	164	22	45	26	43	20	43	34	42	24	16	20	41
1:19671975-19672193	16	3	14	20	19	12	30	14	20	9	8	7	8	20	13	8
1:19676587-19676937	8	7	22	50	17	19	15	9	20	16	12	16	4	16	12	14
1:19678348-19678548	17	14	15	12	9	11	13	21	14	9	12	20	25	16	5	15
1:19687972-19688265	10	8	22	24	14	19	10	11	31	10	20	6	13	8	14	19
1:19688529-19688754	6	7	32	19	4	8	8	11	11	8	4	12	8	11	18	6
1:19689720-19690442	25	6	14	196	8	7	20	24	24	9	11	18	20	36	23	21
1:19704562-19705048	22	25	36	101	14	22	28	29	42	34	29	116	24	18	12	32
1:19715563-19716027	18	39	39	164	31	40	16	45	44	53	25	63	28	32	18	26
1:19735723-19736122	8	2	6	87	8	14	12	9	8	32	15	32	14	13	7	9
1:19743841-19744116	7	5	17	44	9	13	16	5	4	17	10	19	18	15	15	16
1:19754579-19754872	17	4	10	42	9	23	14	19	13	22	12	33	15	19	15	29
1:19772470-19772710	14	12	19	7	6	15	20	5	14	15	7	18	8	19	12	14
1:19780525-19780725	13	7	15	4	6	3	18	11	8	4	25	20	8	10	6	13
1:19799573-19800588	53	114	91	182	57	87	102	91	100	85	70	123	89	33	31	78
1:19809495-19809776	5	9	19	47	6	9	8	26	4	10	6	7	4	10	14	13
1:19814785-19815523	48	45	30	73	21	70	46	30	60	52	47	203	60	31	29	38
1:19815824-19816348	22	32	21	56	14	29	23	24	23	35	10	100	36	19	23	24
1:19825394-19825641	6	8	12	18	12	11	12	16	30	15	19	22	19	13	9	8
1:19846410-19846835	7	4	14	63	10	18	10	9	9	12	7	7	18	17	6	13
1:19861011-19861551	11	7	11	59	6	22	12	12	8	25	16	30	10	14	18	7
1:19872252-19872596	6	8	9	92	5	23	18	8	11	23	24	20	25	10	16	10
1:19877931-19878587	10	22	18	348	21	20	29	16	16	35	21	17	24	34	33	10
1:19882118-19882720	29	127	73	261	51	102	90	65	36	61	48	155	69	26	49	56
1:19889664-19889969	5	4	6	69	6	6	5	8	2	2	2	5	2	10	6	4
1:19893723-19894011	6	2	16	55	20	6	4	5	6	9	10	15	10	8	21	9
1:19925261-19925746	10	18	16	64	8	23	9	12	17	20	6	13	12	22	1	14
1:19974782-19975377	18	42	28	181	10	38	38	46	34	43	28	98	16	36	24	32
1:19979559-19979837	7	10	5	40	6	18	17	16	19	37	32	56	14	17	10	20
1:19981382-19982447	12	25	27	293	28	35	43	30	24	59	24	52	20	24	19	36
1:19998729-19999086	1	5	6	37	6	6	8	8	6	3	6	15	17	6	4	15
1:20008348-20008916	7	3	20	66	17	11	18	7	10	13	32	17	10	23	24	13
1:20032472-20032707	14	6	13	31	9	8	5	10	8	7	4	1	4	10	9	7
1:20058585-20058794	11	27	11	20	9	5	12	7	8	5	14	10	2	6	7	21
1:20076897-20077101	9	4	15	61	2	9	2	4	8	13	6	9	2	8	1	9
1:20080420-20080760	2	6	19	63	5	7	16	2	15	10	1	4	4	14	16	8
1:20080800-20081318	28	13	41	64	20	24	72	13	27	25	31	32	18	38	14	23
1:20089834-20090145	5	4	10	48	25	6	14	12	9	7	5	15	4	19	4	11
1:20100985-20101229	14	30	17	60	10	19	28	20	18	30	19	28	26	17	8	19
1:20110702-20111123	4	10	20	131	9	11	18	7	10	23	11	20	7	10	13	14
1:20124128-20124909	38	19	29	142	15	23	34	20	17	33	40	25	14	27	17	28
1:20152057-20152676	63	88	74	215	15	44	53	96	48	69	37	87	31	24	25	76
1:20153131-20153415	7	19	28	64	12	31	24	23	12	33	19	46	21	12	2	25
1:20153888-20154131	10	12	6	64	4	10	6	23	5	23	4	43	8	5	6	11
1:20165483-20166513	30	28	44	262	19	41	55	25	28	35	21	42	38	52	25	51
1:20170801-20171073	8	8	16	13	14	10	34	10	18	9	17	25	20	10	10	3
1:20171475-20171806	12	22	23	78	10	11	26	11	18	24	14	11	8	7	22	9
1:20172123-20172389	6	10	10	41	11	13	4	2	13	16	10	40	26	9	5	7
1:20183732-20184216	25	36	31	16	22	50	33	18	30	36	26	212	35	30	20	41
1:20186021-20186221	8	29	12	13	19	8	17	14	25	8	11	42	22	6	1	9
1:20192552-20192757	7	10	8	37	10	7	13	2	10	13	7	4	6	12	6	14
1:20195203-20195550	22	52	22	36	20	40	30	20	26	24	36	85	17	15	13	25
1:20205499-20205699	28	20	21	8	11	13	16	12	14	7	15	20	11	12	15	5
1:20212974-20213244	15	15	18	46	16	10	14	7	6	14	23	43	18	8	9	11
1:20248947-20249189	12	19	18	9	5	18	30	7	16	7	6	12	17	0	4	4
1:20250350-20251094	38	47	31	63	11	54	36	10	30	37	42	191	18	40	17	12
1:20258354-20258615	4	2	14	6	12	12	16	3	4	12	34	25	8	10	12	11
1:20265304-20265662	20	11	17	15	20	54	22	7	18	20	16	83	11	15	15	15
1:20269451-20269656	8	1	15	0	3	35	10	5	6	7	14	13	6	10	7	11
1:20319567-20319769	6	8	14	13	6	6	16	11	29	8	25	14	6	9	23	12
1:20325900-20326167	3	5	0	39	7	7	4	11	6	9	0	9	2	6	2	1
1:20358604-20359331	29	52	38	190	22	123	32	64	40	55	42	188	58	22	35	54
1:20359583-20359999	9	11	5	66	7	18	22	11	6	16	20	33	4	9	14	10
1:20376940-20377159	16	14	16	16	20	19	36	19	28	31	36	17	24	12	10	17
1:20413198-20413672	6	10	18	44	16	27	24	12	23	18	22	47	19	16	16	25
1:20426882-20427082	11	10	10	3	9	5	10	9	2	17	8	11	2	12	14	25
1:20430518-20430718	17	14	17	9	15	14	14	12	22	9	15	32	16	15	4	10
1:20440873-20441080	7	29	7	21	14	14	26	32	6	17	11	29	12	21	6	30
1:20454415-20454615	7	10	10	12	8	8	23	22	20	3	15	13	15	12	16	13
1:20466326-20466603	9	9	17	43	12	5	10	6	6	7	7	10	6	18	4	16
1:20476387-20477291	35	54	20	185	22	54	56	62	31	60	54	168	58	24	27	66
1:20480314-20480702	10	35	15	22	13	74	26	24	12	42	25	162	48	14	23	41
1:20486157-20486459	19	21	26	17	8	23	28	22	24	16	21	98	23	8	16	18
1:20486631-20487195	38	33	41	20	26	35	42	46	41	56	45	149	50	41	24	49
1:20493833-20494117	18	27	30	76	17	26	19	30	24	18	18	41	18	7	28	24
1:20497642-20497913	8	11	9	49	5	8	9	7	4	5	12	16	6	7	5	11
1:20507495-20508385	39	108	60	182	43	54	64	80	41	55	58	117	55	34	65	79
1:20522425-20522653	17	29	19	27	15	15	21	17	19	6	15	25	12	10	16	15
1:20542873-20543086	13	13	23	1	6	9	14	8	23	7	10	23	6	15	13	11
1:20557454-20557658	16	14	22	7	22	14	20	10	10	6	21	7	36	9	22	12
1:20575238-20575792	38	31	41	89	70	51	31	58	24	31	41	71	36	24	55	28
1:20588641-20589207	34	26	63	109	97	28	57	50	53	52	83	95	58	29	69	69
1:20589511-20590028	22	16	44	33	61	33	25	39	23	33	53	72	23	23	47	34
1:20590296-20590808	19	11	41	23	32	30	35	53	24	24	27	156	19	29	42	38
1:20597262-20597493	4	8	18	12	48	12	8	5	2	1	20	10	6	9	22	3
1:20597711-20597911	4	6	15	4	36	8	2	3	3	6	11	2	3	2	9	11
1:20607885-20608200	14	12	17	12	46	11	16	10	13	9	17	22	8	7	19	26
1:20613383-20614252	20	26	40	277	22	59	27	56	24	57	40	179	52	30	21	25
1:20620125-20620348	15	14	18	13	20	13	10	8	9	5	12	30	27	12	19	9
1:20633224-20633557	20	32	28	57	21	33	34	22	31	14	19	82	20	7	23	19
1:20633775-20634090	11	37	45	42	24	34	37	33	22	31	26	43	20	21	29	40
1:20640151-20640443	14	8	16	34	26	15	16	23	18	32	5	47	5	10	21	21
1:20661236-20662063	74	316	122	525	93	160	115	137	67	135	79	359	76	60	131	186
1:20672083-20672283	10	6	12	3	11	7	9	7	10	11	8	25	6	9	14	9
1:20696443-20697225	69	118	85	237	64	69	99	47	52	94	64	120	83	45	71	84
1:20713461-20713771	10	19	14	6	8	37	30	1	16	18	21	55	24	16	16	20
1:20717988-20718199	4	17	8	40	13	5	22	16	11	13	9	26	19	4	13	11
1:20732754-20733732	63	100	40	203	31	60	70	53	45	105	60	79	50	26	42	42
1:20767331-20767531	2	9	20	27	8	5	2	5	9	5	5	14	6	9	3	11
1:20781329-20781553	2	3	10	42	9	3	0	2	2	1	1	2	4	8	8	5
1:20786124-20787897	105	308	195	589	165	222	223	153	86	102	119	371	149	55	108	145
1:20813892-20814337	13	19	14	37	9	9	10	9	7	11	20	22	12	11	12	9
1:20847362-20848110	12	10	9	128	2	21	9	8	12	14	18	8	6	16	21	19
1:20867123-20867469	3	13	9	41	10	7	15	3	6	13	6	5	10	2	8	8
1:20884993-20885444	16	19	20	46	10	13	18	23	11	9	18	12	20	6	20	25
1:20896818-20897176	14	13	10	53	10	7	6	30	10	25	13	38	22	13	4	23
1:20964658-20965251	23	63	58	123	40	41	18	28	22	31	33	20	25	12	28	17
1:21022183-21022858	16	83	42	204	38	71	32	42	35	44	37	68	14	23	25	57
1:21034747-21035536	28	15	38	88	39	30	38	26	50	52	36	30	75	40	33	30
1:21084112-21084422	10	10	13	49	8	8	7	8	4	10	11	11	3	10	10	7
1:21107798-21107998	2	8	6	8	9	6	12	9	7	8	10	19	7	4	7	4
1:21115109-21115854	16	36	28	85	9	42	26	32	18	40	22	131	21	16	12	30
1:21117501-21117796	4	9	9	70	7	13	8	2	3	12	8	12	4	6	6	17
1:21149409-21149831	4	8	18	68	14	6	16	1	8	19	6	17	8	12	18	19
1:21162766-21163406	9	15	27	68	6	8	15	25	20	13	12	31	10	21	7	31
1:21176573-21177512	77	241	167	434	124	115	178	89	142	102	116	282	141	36	98	95
1:21184284-21184588	19	31	29	23	52	14	18	16	27	15	24	18	14	8	20	16
1:21195201-21195490	14	36	21	41	19	19	18	20	22	33	20	45	19	11	17	20
1:21216918-21217168	11	21	9	53	9	11	18	12	12	13	16	15	9	12	14	24
1:21232067-21232271	13	22	15	31	22	22	16	10	2	11	22	47	14	13	21	11
1:21233002-21233406	6	19	21	15	28	17	30	9	38	19	36	18	24	18	18	30
1:21251745-21252527	29	64	32	279	18	78	40	80	38	75	36	273	53	48	31	58
1:21254292-21254548	13	20	17	75	11	5	18	8	12	17	14	10	12	16	20	12
1:21255293-21255557	14	36	55	72	35	50	39	23	48	48	41	64	36	18	12	27
1:21261885-21262857	45	49	85	314	101	54	66	16	71	99	70	84	63	73	41	49
1:21266069-21266480	11	21	27	180	22	14	29	9	21	15	13	24	16	25	16	15
1:21268536-21268751	11	15	19	76	15	8	19	3	17	13	14	12	13	22	8	9
1:21269622-21270135	19	42	15	176	17	28	23	18	18	29	22	78	28	28	23	28
1:21270317-21270533	13	40	28	52	21	26	25	22	8	27	28	41	21	17	19	16
1:21271724-21271940	17	14	10	20	22	7	26	3	7	16	15	49	17	9	10	19
1:21278355-21278572	4	5	9	52	11	6	5	4	9	3	9	2	0	20	7	4
1:21280004-21280373	21	23	35	97	38	22	40	20	35	20	26	24	25	34	22	10
1:21284845-21285105	7	13	19	61	24	22	19	6	17	9	17	10	20	12	8	14
1:21289846-21290046	20	45	44	40	31	7	46	10	11	29	23	10	20	6	23	15
1:21293438-21293659	22	50	44	24	25	22	24	14	13	14	28	20	7	11	16	22
1:21294374-21294937	46	167	139	220	111	75	73	65	41	42	55	45	26	31	54	55
1:21297055-21297300	15	11	26	14	25	17	32	10	40	22	25	17	28	19	21	13
1:21308848-21309636	31	25	32	120	44	30	38	23	30	43	28	50	46	33	33	42
1:21324405-21325082	43	60	90	218	82	25	68	19	45	65	76	58	31	25	61	49
1:21325238-21325488	10	23	55	24	62	12	40	10	25	10	31	34	20	5	29	16
1:21332143-21332372	10	19	28	57	33	13	28	7	16	4	14	20	9	13	20	5
1:21334126-21334677	67	165	188	180	253	74	139	56	79	68	95	100	75	31	143	50
1:21334749-21334987	35	74	68	89	68	24	50	24	22	27	37	51	22	24	45	34
1:21337871-21338311	38	56	62	96	102	48	64	32	33	47	49	102	50	26	82	37
1:21338661-21339544	54	96	46	243	31	150	58	61	63	78	79	306	60	33	39	87
1:21345283-21345954	56	146	81	174	86	105	95	66	51	55	85	191	67	30	66	61
1:21356022-21356278	24	18	20	11	28	19	18	7	16	12	13	29	19	11	28	18
1:21368485-21368929	39	54	39	113	58	32	52	28	52	42	40	88	67	10	46	58
1:21370669-21370869	18	29	17	31	14	17	30	22	22	19	18	16	18	14	13	6
1:21379194-21379520	6	10	12	31	11	9	8	1	2	42	3	13	6	10	14	2
1:21437169-21437369	8	31	28	8	8	4	5	9	13	16	8	13	14	10	11	14
1:21439799-21440351	44	98	39	99	10	11	56	36	50	49	30	85	38	17	50	75
1:21491005-21491361	32	28	23	33	24	18	18	18	8	26	17	16	12	33	33	22
1:21503942-21504210	19	16	21	23	28	9	19	8	19	17	32	26	10	16	23	13
1:21509050-21509360	21	41	64	27	65	11	36	14	47	16	34	46	45	4	31	19
1:21534941-21535150	16	20	17	24	17	14	13	17	16	18	21	34	12	11	9	18
1:21537594-21538163	24	22	43	45	26	43	56	22	36	52	31	144	29	21	24	30
1:21538280-21538494	14	4	16	24	13	26	28	11	16	11	17	30	25	2	22	27
1:21539919-21540333	22	8	28	49	24	26	26	15	46	35	40	89	25	10	23	10
1:21550162-21550435	9	14	38	9	52	16	22	10	15	8	26	34	19	10	20	22
1:21550986-21551420	10	22	29	7	19	25	2	10	17	22	14	93	13	11	14	18
1:21564761-21564984	1	6	5	30	12	7	9	5	4	18	10	12	6	9	10	10
1:21574079-21575061	57	54	88	152	101	77	53	32	58	68	67	105	71	51	88	53
1:21579857-21580105	10	9	13	46	14	10	4	8	10	27	11	8	2	8	8	6
1:21586812-21587273	20	17	31	129	40	29	38	20	21	62	36	58	34	27	36	13
1:21607517-21608285	45	192	44	1105	51	30	70	183	46	252	41	297	40	43	41	29
1:21614665-21615149	18	22	36	107	31	24	27	21	24	55	28	34	22	26	27	29
1:21623350-21624003	32	55	40	186	25	60	31	59	38	78	39	88	51	52	38	53
1:21631944-21632543	22	16	37	169	23	20	40	23	18	42	20	42	23	31	18	31
1:21634089-21634308	20	3	9	20	9	10	5	9	17	24	15	39	25	5	11	17
1:21634598-21634953	40	8	21	58	24	23	33	20	31	40	23	89	35	22	35	33
1:21638686-21639231	24	14	20	132	25	27	35	19	25	52	40	47	37	38	27	14
1:21641963-21642349	14	6	26	26	14	16	26	12	21	44	14	65	26	19	20	23
1:21659189-21659586	24	37	28	244	24	27	75	37	35	43	25	49	38	12	26	38
1:21664008-21664291	4	11	10	90	13	6	9	18	10	9	28	21	18	13	19	11
1:21669632-21670082	44	91	55	154	40	74	64	48	57	68	38	202	55	21	29	63
1:21673361-21673720	14	20	16	133	9	13	13	15	21	41	36	50	22	12	13	36
1:21706454-21706846	4	14	10	72	8	12	11	15	7	10	7	12	10	15	7	13
1:21721409-21721833	2	4	18	67	4	8	2	7	7	17	8	10	12	16	5	8
1:21736835-21737299	4	11	10	53	6	7	8	8	2	22	5	23	1	10	8	3
1:21761097-21761359	6	4	8	49	13	11	0	14	8	4	2	4	6	8	15	11
1:21764643-21765406	14	24	26	173	19	22	25	18	14	29	19	28	14	22	20	23
1:21768197-21768580	6	10	35	9	50	16	14	5	8	13	29	14	4	14	24	13
1:21773641-21773858	3	14	28	23	13	9	18	9	3	6	10	23	15	7	5	6
1:21775605-21775865	4	16	5	51	20	8	3	13	3	13	15	8	5	15	6	10
1:21782506-21783908	132	356	207	705	178	200	232	141	110	130	122	415	171	68	137	171
1:21791549-21792016	14	26	26	74	8	21	22	24	6	13	17	16	11	15	13	18
1:21815114-21815314	6	10	21	16	8	17	24	14	23	13	13	15	16	10	15	13
1:21864220-21864420	2	9	41	23	12	15	15	8	10	13	27	6	6	19	13	23
1:21869692-21870249	35	18	32	227	20	36	37	38	28	56	52	69	23	29	32	22
1:21885736-21885957	12	9	36	13	10	7	16	10	6	12	5	5	2	24	11	7
1:21896729-21897130	43	18	32	160	21	27	49	17	32	73	32	49	32	26	18	12
1:21900146-21900399	25	11	15	94	13	25	16	5	12	25	14	18	23	16	19	20
1:21904491-21905253	33	35	45	329	26	15	62	25	40	46	22	74	39	39	34	41
1:21909403-21910277	42	42	58	296	42	38	59	34	41	73	32	56	32	43	30	48
1:21911503-21911781	9	17	19	30	17	10	41	7	21	8	16	44	10	14	8	13
1:21913345-21913633	9	11	15	94	3	12	16	13	3	11	12	11	10	17	19	17
1:21913736-21914238	13	17	21	193	2	23	8	14	16	16	10	23	16	21	13	25
1:21921458-21921852	23	9	24	31	36	25	43	20	31	19	40	24	34	23	24	29
1:21937302-21937610	8	49	20	92	30	12	44	35	28	14	14	86	32	5	12	32
1:21939595-21939993	14	20	14	98	8	17	19	17	9	26	15	37	12	18	16	16
1:21949220-21949452	22	10	25	5	15	14	31	11	11	5	19	6	27	7	11	8
1:21956665-21957578	38	43	65	147	21	55	66	61	83	89	40	86	56	42	44	65
1:21963964-21964320	20	30	31	87	16	14	22	35	16	51	24	44	20	25	25	38
1:21973162-21973430	9	12	10	39	10	17	4	6	7	2	2	18	4	2	8	16
1:21974715-21975054	2	10	7	15	8	31	8	12	6	11	8	31	6	14	9	9
1:21996237-21996549	2	2	5	32	5	0	6	8	6	8	2	6	8	3	9	13
1:22005265-22005673	10	14	12	31	15	12	21	32	16	25	16	43	25	20	14	15
1:22005791-22006098	20	9	8	18	17	13	27	16	10	21	8	29	15	25	12	11
1:22008623-22009258	12	9	12	88	15	22	12	13	10	24	4	6	28	10	20	8
1:22019004-22019456	24	62	55	102	76	24	37	15	20	18	44	24	22	13	22	29
1:22024883-22026286	128	367	145	698	122	135	164	162	100	181	98	260	85	64	89	188
1:22031452-22031855	9	21	26	49	10	17	7	21	12	12	8	12	15	22	8	22
1:22039657-22040371	21	161	73	261	53	24	72	45	65	36	26	44	24	15	34	41
1:22052402-22052969	24	181	91	314	83	70	116	61	60	75	92	202	75	20	51	65
1:22053205-22053565	24	48	39	62	39	40	44	16	30	20	25	80	21	14	29	35
1:22075747-22076172	8	20	21	73	15	10	16	18	12	27	12	17	6	11	19	9
1:22127382-22127582	9	9	18	10	11	8	6	2	13	16	25	47	10	17	17	7
1:22131940-22132222	14	40	20	17	21	13	30	20	4	15	15	18	13	18	1	15
1:22161138-22161398	23	9	30	11	11	11	25	7	36	14	21	40	18	12	12	13
1:22163304-22163510	6	8	20	10	2	15	12	12	11	33	6	10	6	15	16	7
1:22204942-22205285	19	14	14	33	28	33	19	12	16	20	26	20	14	14	10	5
1:22245246-22245450	11	6	15	18	15	16	14	8	12	10	10	8	30	13	6	10
1:22259586-22260071	27	34	26	11	19	31	32	22	34	20	28	107	30	26	19	27
1:22272553-22272758	12	11	8	10	13	16	14	11	31	5	14	27	8	9	21	14
1:22275912-22276180	28	17	30	24	24	14	32	20	38	33	28	34	17	13	12	24
1:22285165-22285423	22	11	16	10	12	7	21	20	37	10	15	16	7	20	13	21
1:22291826-22292663	16	23	33	12	8	34	28	16	16	39	31	143	12	34	37	30
1:22333138-22333338	8	13	10	9	7	10	10	6	6	31	14	12	2	19	2	9
1:22339147-22339621	36	33	19	76	21	52	29	67	35	54	40	136	34	27	21	74
1:22342060-22342285	13	14	19	31	8	13	14	6	10	32	8	11	14	18	13	12
1:22348332-22348855	18	73	18	44	17	78	24	57	20	53	25	173	19	15	17	44
1:22359522-22359761	9	28	12	21	17	12	16	16	15	32	21	48	20	15	4	36
1:22383672-22383883	13	8	24	14	10	11	27	11	17	18	17	12	19	8	13	16
1:22407734-22407934	14	9	7	5	22	4	21	2	16	20	24	12	6	21	13	17
1:22414104-22414693	29	60	31	52	22	56	33	55	42	45	36	194	47	25	28	67
1:22416594-22416894	21	35	12	43	17	34	38	37	24	35	45	83	26	14	10	23
1:22420477-22420794	20	43	46	57	32	59	25	59	69	34	47	80	62	21	20	44
1:22451610-22452874	74	240	101	378	62	176	150	123	75	129	66	365	104	54	72	149
1:22457920-22458216	3	8	10	8	5	12	6	12	9	8	9	52	9	7	4	5
1:22465268-22465542	8	12	9	29	6	15	13	11	18	9	23	14	18	13	10	11
1:22469294-22469532	7	5	9	3	0	2	2	0	6	2	4	50	8	4	7	12
1:22472651-22473039	10	3	6	7	3	24	19	10	10	19	16	84	26	13	16	12
1:22486973-22487181	7	0	4	2	4	0	0	4	2	11	2	34	4	3	5	4
1:22500489-22500861	7	6	14	90	5	10	11	10	4	13	10	23	10	12	3	17
1:22524556-22524906	5	5	14	67	5	16	10	4	15	15	5	14	8	20	8	6
1:22565750-22565966	21	10	33	7	11	19	14	13	12	14	15	22	17	16	16	7
1:22600669-22600955	22	25	16	18	21	23	28	15	10	36	12	43	14	15	12	20
1:22636319-22636837	17	41	31	76	11	45	28	29	14	31	24	19	14	24	22	41
1:22637396-22637706	10	16	21	20	8	14	22	18	33	20	12	12	31	20	25	16
1:22642055-22642352	23	59	25	62	26	38	33	45	40	28	24	43	34	35	19	35
1:22652844-22653369	22	39	29	73	23	29	21	14	37	17	31	31	26	29	19	23
1:22662245-22662739	18	43	31	61	27	40	48	32	20	30	19	33	26	38	34	42
1:22674200-22674458	14	21	12	31	10	23	11	11	22	10	13	67	8	8	6	5
1:22680181-22680500	14	11	15	10	5	14	24	10	16	12	5	59	19	24	6	16
1:22680775-22681167	3	17	21	40	8	21	13	9	19	14	21	62	8	19	24	10
1:22685607-22685859	25	3	13	4	15	14	8	8	16	17	24	22	23	16	17	18
1:22689532-22689841	12	3	21	45	7	13	12	4	6	16	11	10	3	15	21	2
1:22695002-22695203	14	6	23	13	17	10	16	15	20	12	18	12	12	23	12	7
1:22702213-22702770	19	18	18	13	17	32	16	14	24	21	13	180	16	26	18	34
1:22704480-22704819	22	42	22	87	19	48	38	20	49	49	41	73	35	11	19	47
1:22710504-22710884	7	8	17	24	8	15	26	7	20	17	14	56	6	15	4	9
1:22717181-22717398	17	9	22	16	5	11	17	15	21	16	20	39	11	17	4	10
1:22739694-22740033	8	6	18	81	10	15	6	6	12	50	12	4	12	16	15	12
1:22744970-22745208	0	4	2	3	4	13	11	9	2	11	13	45	10	16	6	21
1:22745844-22746319	22	14	20	53	14	49	16	19	16	37	19	67	20	27	12	29
1:22750261-22750678	27	23	30	134	13	18	22	24	15	63	16	34	16	14	26	35
1:22751240-22751509	21	7	18	18	25	12	24	18	24	10	19	18	18	12	13	15
1:22808277-22808501	18	2	10	30	8	20	10	8	16	14	19	31	14	9	16	11
1:22810534-22810770	10	11	12	50	10	4	13	8	5	6	13	9	8	14	9	6
1:22814713-22815163	12	18	19	134	21	8	16	19	19	24	23	20	12	16	9	12
1:22818561-22818763	4	1	11	21	12	10	8	3	12	16	26	29	12	12	10	9
1:22826631-22827079	39	27	21	134	13	45	44	25	16	37	31	93	17	33	38	18
1:22827802-22828002	13	6	15	47	4	9	12	6	6	2	10	26	15	14	17	14
1:22832041-22832403	8	16	22	98	9	16	16	18	14	32	20	20	22	16	21	21
1:22861987-22862187	26	15	21	24	8	18	12	12	4	5	9	17	4	20	9	12
1:22870336-22870880	14	12	24	57	30	26	33	6	29	37	31	27	14	50	15	19
1:22880066-22880268	11	11	23	8	15	22	27	4	18	16	16	33	15	11	10	23
1:22885931-22886238	14	7	18	11	15	13	22	4	13	6	16	20	36	17	6	7
1:22930175-22930569	12	14	22	28	36	25	24	18	17	23	24	24	16	10	23	21
1:22959605-22959841	2	12	13	11	9	18	20	18	6	11	8	39	16	8	11	10
1:22963086-22963530	24	27	40	5	49	38	39	18	16	15	39	22	19	30	25	23
1:22964328-22964552	19	15	24	34	15	12	16	17	26	20	20	24	11	15	14	20
1:22976414-22976985	53	53	34	289	15	37	34	41	36	56	39	26	40	23	29	25
1:23010569-23011035	12	9	20	66	11	18	10	9	12	14	14	21	8	26	25	16
1:23019166-23020148	46	160	115	241	77	138	162	84	85	79	76	200	66	36	38	93
1:23098756-23099035	20	19	18	41	12	8	15	9	10	16	37	19	18	11	17	21
1:23102167-23102705	7	21	11	97	16	15	14	21	8	26	24	18	8	23	12	26
1:23110798-23111192	10	35	20	59	10	9	10	15	11	15	12	14	13	10	12	11
1:23140839-23141529	20	25	47	42	39	33	38	22	28	30	33	53	39	35	47	34
1:23149090-23149675	15	40	17	158	9	34	4	31	16	35	22	66	22	18	14	31
1:23160376-23160600	2	9	7	27	4	3	4	9	8	9	10	14	12	12	2	4
1:23167693-23168005	16	30	31	43	13	19	28	11	20	15	27	51	35	14	23	37
1:23168654-23169035	18	61	34	96	18	47	53	19	29	34	18	62	20	16	18	41
1:23169696-23169980	8	26	29	57	11	12	25	6	16	22	18	23	12	20	22	25
1:23177599-23178225	32	34	54	98	41	41	59	26	34	32	36	44	35	21	28	15
1:23187646-23187996	21	14	40	11	14	34	22	13	21	20	20	77	16	18	9	38
1:23188344-23188592	10	15	10	11	4	5	11	10	4	5	1	15	4	4	10	10
1:23188651-23188892	21	19	13	18	8	18	11	4	8	11	6	21	8	13	9	15
1:23223478-23223765	3	14	15	7	4	29	2	4	0	10	8	49	8	6	0	4
1:23225013-23225323	15	8	17	35	14	9	18	1	10	13	19	24	7	4	11	12
1:23581255-23581535	22	20	26	11	29	27	30	14	24	8	23	20	21	9	23	12
1:23591605-23591896	29	56	25	24	31	20	23	17	14	20	18	31	10	11	7	10
1:23613180-23613478	20	38	23	19	11	16	34	16	16	15	5	21	12	6	7	6
1:23619388-23620053	38	100	53	38	10	26	85	19	32	23	16	38	24	35	8	35
1:23627526-23627959	18	18	18	12	18	12	49	12	14	17	25	19	14	28	18	22
1:23634929-23635275	39	53	27	50	26	23	45	41	26	39	26	50	12	10	25	31
1:23637461-23637754	41	48	29	38	22	25	33	21	21	17	30	47	24	7	15	19
1:23651201-23651561	12	16	14	13	20	29	37	21	30	18	29	29	21	13	32	13
1:23660604-23660899	12	11	18	13	27	11	25	9	9	12	21	30	12	18	16	12
1:23673571-23673846	5	14	11	36	1	8	13	16	5	19	2	29	6	11	11	22
1:23691559-23692304	34	132	67	209	42	88	97	72	40	98	53	171	47	40	45	61
1:23704748-23705485	22	22	28	85	14	33	25	46	15	50	25	100	28	17	12	67
1:23720435-23720957	9	21	29	91	19	13	29	25	8	17	24	29	15	19	4	30
1:23727264-23727889	18	39	28	83	25	69	25	28	22	45	29	246	30	15	21	43
1:23728503-23728781	13	23	15	54	5	10	12	9	7	18	6	24	10	8	10	24
1:23735020-23735297	9	24	13	7	11	30	12	16	3	19	8	54	4	9	9	12
1:23743042-23743605	32	80	87	120	40	49	54	47	30	39	32	74	37	27	38	51
1:23743636-23744051	20	37	33	63	25	23	34	10	22	26	19	31	23	21	9	54
1:23744469-23744841	18	20	14	70	16	6	13	9	18	36	16	41	8	20	13	23
1:23751343-23751555	13	22	12	26	11	26	15	25	20	14	11	32	12	11	8	9
1:23759256-23759482	6	9	11	40	3	9	18	11	3	6	4	13	6	20	10	25
1:23772150-23772604	32	30	39	45	21	31	32	35	26	38	24	63	23	18	24	31
1:23777949-23778666	27	87	44	82	45	32	72	42	42	41	31	93	46	18	59	51
1:23790814-23791557	58	70	86	230	39	64	95	58	49	39	36	120	36	27	48	70
1:23791782-23792075	19	54	29	38	6	19	19	22	18	17	7	26	13	17	19	19
1:23799496-23799829	15	52	41	158	23	28	35	34	41	51	26	46	28	29	18	43
1:23800048-23801190	76	219	146	404	151	129	145	120	83	109	92	338	138	46	102	135
1:23809754-23810082	20	46	30	105	28	45	41	25	32	30	36	106	44	11	18	39
1:23810638-23811184	32	36	62	103	33	25	49	41	18	27	37	78	37	31	46	33
1:23824832-23825678	28	103	47	114	32	54	58	56	33	70	28	106	32	14	23	45
1:23825882-23826133	11	34	12	41	3	8	9	14	5	11	2	4	7	2	5	13
1:23838014-23838861	57	90	57	76	59	56	85	57	56	52	55	59	54	23	28	23
1:23867641-23868592	56	151	110	279	70	89	109	75	50	75	70	169	71	43	81	102
1:23868700-23869085	8	19	24	48	12	27	10	7	12	23	16	23	11	25	15	19
1:23895222-23895443	6	17	7	33	4	6	4	0	0	5	8	7	4	2	6	8
1:23897071-23897345	5	3	13	9	11	15	4	5	4	3	4	29	4	7	1	9
1:23916841-23917127	24	56	53	89	32	53	35	22	34	43	47	53	34	24	52	46
1:23919910-23920449	25	32	35	123	24	92	30	49	8	25	32	202	28	16	20	49
1:23931260-23931469	1	22	2	11	8	7	8	3	14	1	6	4	4	2	7	5
1:23951641-23951937	11	6	13	51	8	5	7	8	6	27	3	5	4	6	10	10
1:23958961-23960169	78	399	169	699	122	206	192	210	85	182	131	426	129	53	136	224
1:23979960-23980663	71	207	105	303	109	110	92	101	55	75	88	216	59	35	79	82
1:23980824-23981029	11	13	22	33	9	10	13	12	7	13	5	10	14	9	7	20
1:24001643-24001920	10	15	10	30	7	18	12	7	5	19	15	51	2	15	9	23
1:24003445-24003663	5	3	11	5	7	12	12	1	6	13	15	34	6	10	8	24
1:24018786-24019200	18	5	13	88	19	24	23	13	18	36	14	90	19	15	23	14
1:24021585-24021893	14	22	10	33	6	15	11	6	4	27	8	48	8	2	9	13
1:24021945-24022284	15	3	18	83	21	19	8	10	8	14	19	55	18	17	10	11
1:24047209-24047496	10	4	4	45	9	13	7	12	10	18	4	32	14	8	12	10
1:24057267-24057591	9	12	26	9	14	18	35	18	18	12	14	14	23	18	18	6
1:24070832-24071240	31	30	20	74	12	24	35	39	22	33	24	52	42	6	16	40
1:24074193-24074547	22	15	46	14	16	12	47	13	22	18	20	31	24	21	9	20
1:24081230-24081545	28	9	12	18	19	24	24	17	27	12	25	79	38	18	20	12
1:24110860-24111060	10	3	17	39	14	2	8	7	2	14	16	13	12	16	4	14
1:24112542-24112813	22	36	42	56	10	44	38	16	46	61	27	38	28	14	16	25
1:24119920-24120816	44	31	36	222	34	47	48	37	42	99	52	208	40	34	40	48
1:24126095-24126379	15	8	14	26	28	11	20	4	24	25	27	68	25	10	13	10
1:24127690-24128181	15	23	19	61	8	13	11	14	13	30	19	93	25	24	11	17
1:24141624-24141910	4	9	10	8	6	7	10	10	9	21	10	61	5	17	4	12
1:24142671-24143387	45	51	50	52	30	21	62	50	67	71	60	167	52	28	30	48
1:24150300-24150806	35	57	60	105	36	65	61	58	68	60	44	104	68	36	45	71
1:24154997-24155394	20	22	18	46	8	27	31	24	25	31	34	90	30	23	22	28
1:24164024-24164376	4	5	6	8	4	9	12	2	8	7	10	49	11	7	10	5
1:24181613-24181962	22	13	18	29	20	48	17	7	20	17	24	81	9	18	9	10
1:24184295-24184560	12	8	18	14	15	0	18	9	8	9	16	61	18	8	3	19
1:24187102-24187514	27	71	34	55	13	22	48	49	19	25	23	78	39	23	24	53
1:24199355-24199651	21	18	36	37	18	19	24	26	14	26	13	22	18	23	22	11
1:24201895-24202416	22	23	28	179	28	41	39	53	18	45	36	84	36	32	32	31
1:24206102-24206306	29	11	22	9	7	8	24	2	11	15	12	21	21	16	6	8
1:24206476-24206875	26	11	17	89	23	19	32	9	6	35	36	29	14	16	15	13
1:24236283-24237215	33	34	33	127	36	44	44	37	44	45	30	74	18	28	35	23
1:24278829-24279144	20	20	14	43	3	14	23	13	8	54	12	18	6	16	16	9
1:24289647-24290459	16	23	23	346	19	26	24	37	13	64	24	34	18	43	23	27
1:24310647-24310847	1	4	22	7	5	12	14	13	6	3	7	4	10	8	2	15
1:24321675-24322459	45	70	64	41	33	31	87	39	57	42	80	128	82	30	68	82
1:24373236-24373504	17	30	20	8	7	8	16	9	13	4	26	17	1	11	15	16
1:24381389-24381595	6	5	8	27	18	4	4	4	13	14	10	32	8	6	13	14
1:24384454-24384740	10	21	24	33	22	13	12	15	12	22	19	18	4	9	30	20
1:24391338-24391606	13	50	40	47	50	62	40	36	35	31	36	55	35	5	29	25
1:24391840-24392625	39	109	54	218	56	53	50	53	53	54	47	118	22	36	31	48
1:24413323-24413936	36	67	60	233	71	37	47	60	32	58	38	81	29	30	32	80
1:24415297-24416207	75	246	91	442	75	120	111	134	56	91	102	229	66	52	79	151
1:24432894-24433094	4	8	10	42	3	8	10	5	2	7	4	5	2	4	8	4
1:24435827-24436372	4	17	25	179	17	12	16	10	13	12	14	14	10	9	16	15
1:24463774-24463975	7	6	5	8	9	10	9	4	4	7	6	13	20	10	11	10
1:24481200-24481443	7	33	35	42	4	17	20	15	18	22	10	18	9	9	9	19
1:24488208-24488528	6	8	12	45	2	2	8	0	4	7	6	11	11	10	10	6
1:24501387-24501666	14	44	26	29	16	14	34	6	16	28	10	14	13	6	11	31
1:24501995-24503104	69	247	115	303	88	58	187	93	92	61	90	211	79	31	64	99
1:24514571-24514771	4	1	9	15	8	5	8	4	5	5	13	4	15	5	4	4
1:24535062-24535519	13	95	32	51	14	16	43	30	24	25	31	27	28	14	20	33
1:24536424-24536901	20	111	35	113	10	35	32	12	22	17	16	32	16	14	17	31
1:24541011-24541394	9	26	6	96	2	34	5	14	12	33	4	45	22	5	8	19
1:24541461-24541668	10	15	12	11	2	7	8	10	10	11	2	9	9	13	5	11
1:24551509-24551719	8	2	11	33	5	3	11	5	10	8	6	4	16	12	4	9
1:24552120-24552438	17	12	15	22	8	22	12	8	4	11	21	63	11	8	6	15
1:24555726-24556309	35	59	26	20	27	37	80	22	52	32	55	125	72	19	33	43
1:24557725-24558048	6	14	24	26	17	7	24	19	21	9	46	26	11	20	14	23
1:24559087-24559721	34	31	30	135	22	34	26	15	26	53	32	54	30	20	18	22
1:24567661-24568394	26	52	51	221	22	71	42	22	42	72	37	173	35	33	34	69
1:24572361-24572636	28	36	34	14	22	11	39	16	19	10	36	19	21	11	22	21
1:24587269-24587543	22	21	22	49	24	18	30	21	16	22	12	61	21	5	10	30
1:24600750-24600982	10	7	12	9	18	13	14	13	13	5	10	28	8	15	6	11
1:24605568-24606188	26	13	21	15	25	56	38	8	32	22	30	38	50	24	23	33
1:24610186-24610386	6	10	14	6	12	14	6	8	6	21	15	12	4	9	7	8
1:24619348-24619726	14	10	17	47	13	9	11	4	12	1	18	18	8	9	20	18
1:24635265-24635491	14	25	13	51	6	20	7	14	16	15	12	24	8	5	5	18
1:24642502-24643621	93	424	176	572	194	207	180	150	88	104	106	426	118	58	117	131
1:24683591-24683861	13	4	16	34	10	3	14	6	6	13	16	10	1	16	15	11
1:24688588-24688983	32	49	32	76	29	34	40	41	56	41	43	60	34	30	32	47
1:24694293-24694718	12	30	13	35	13	5	21	15	15	6	18	42	17	16	12	11
1:24695651-24695863	7	17	27	9	15	9	24	11	8	17	14	33	20	9	25	17
1:24705158-24706044	25	66	39	219	25	77	46	76	40	88	32	255	41	29	41	77
1:24717856-24718230	15	11	32	27	21	18	27	29	26	51	26	58	24	15	16	27
1:24724626-24725092	21	20	23	101	29	23	24	14	44	37	25	20	32	24	26	32
1:24727547-24727907	34	39	28	65	62	17	39	15	17	25	41	29	18	14	36	24
1:24733239-24733558	13	38	22	13	16	14	4	12	11	14	12	6	3	7	19	19
1:24744837-24745774	154	598	196	862	187	310	293	252	160	225	199	650	272	72	161	222
1:24751894-24752192	12	14	9	10	8	14	10	10	8	15	11	43	29	4	4	13
1:24767483-24767747	8	17	6	10	2	22	4	6	0	4	4	60	2	10	6	9
1:24847897-24848883	71	209	126	171	61	110	134	87	117	111	111	141	101	38	97	125
1:24864307-24864863	14	13	22	168	19	12	17	10	14	4	22	4	6	17	16	11
1:24891005-24891233	7	9	7	31	13	13	6	8	13	17	13	10	6	8	8	6
1:24897329-24897563	10	6	17	9	15	7	42	8	10	5	4	13	24	13	5	12
1:24898172-24898381	25	25	26	24	29	26	27	17	26	20	30	42	24	6	21	14
1:24910919-24911566	45	169	49	168	38	53	78	31	51	43	33	64	28	25	20	38
1:24925138-24925338	17	41	15	30	6	19	25	3	11	9	15	17	6	8	5	20
1:24930232-24930709	29	164	54	99	42	53	83	44	49	28	26	47	32	33	38	39
1:24947784-24948042	16	13	14	10	21	18	12	8	28	6	16	13	14	18	9	13
1:24955133-24955411	8	44	13	32	11	18	27	6	12	7	12	28	11	11	17	19
1:24963581-24963799	21	48	29	37	17	11	40	17	31	15	23	19	13	14	17	16
1:24964922-24965441	18	115	41	68	31	25	35	34	17	12	21	52	20	40	19	41
1:24970422-24970638	29	15	17	31	4	9	20	10	16	10	24	16	19	14	19	9
1:24971186-24971452	21	19	39	16	23	12	38	17	14	17	23	13	8	15	25	9
1:24972297-24972503	5	8	9	31	5	5	8	11	3	23	6	19	0	11	3	18
1:24985142-24985410	15	31	22	35	22	17	35	26	18	3	16	6	13	8	5	11
1:24992819-24993079	4	47	12	27	9	16	28	12	10	6	17	2	4	3	19	10
1:25000911-25001129	22	10	22	10	16	20	11	10	17	4	9	10	30	5	20	12
1:25022321-25023280	66	306	136	266	109	109	164	71	86	105	89	135	44	48	81	98
1:25032228-25032638	21	86	31	88	22	35	30	24	16	38	12	41	13	10	24	20
1:25034012-25034263	17	46	46	37	49	29	30	17	24	22	25	26	13	13	34	24
1:25061737-25061937	5	6	10	2	16	4	14	6	3	16	7	22	11	19	13	14
1:25066008-25066240	18	29	34	10	18	5	10	6	16	1	14	11	14	20	15	5
1:25071115-25071315	19	8	17	3	13	14	33	7	8	5	8	14	8	11	7	5
1:25072553-25072753	12	4	10	7	12	17	19	11	22	6	10	18	4	15	11	11
1:25080432-25080632	5	7	12	11	0	13	4	7	10	4	7	23	8	7	3	6
1:25099310-25099570	32	25	31	34	23	14	14	10	32	20	22	42	7	12	17	20
1:25101484-25101789	25	44	32	62	27	21	32	26	33	31	24	16	18	14	44	21
1:25117529-25117751	10	13	8	11	11	37	14	12	19	6	14	22	16	7	17	6
1:25118728-25118945	4	21	8	11	10	10	13	6	12	13	12	10	2	6	9	15
1:25126652-25126907	2	12	7	7	6	14	7	4	4	8	4	32	6	18	8	9
1:25140006-25140734	27	30	43	137	34	27	46	17	21	45	48	32	26	27	32	34
1:25167645-25168294	41	51	40	30	29	43	27	17	28	59	21	70	23	37	14	36
1:25168433-25169056	9	59	27	56	14	48	28	15	22	50	18	101	21	32	17	40
1:25175021-25175282	5	20	17	27	11	14	14	5	2	32	9	16	12	8	10	23
1:25198019-25198979	30	11	41	184	46	30	45	41	40	63	44	38	28	30	41	31
1:25217944-25218144	14	8	18	15	7	7	30	7	7	8	17	8	2	11	6	3
1:25232108-25232911	34	114	56	214	41	74	52	79	19	85	37	105	27	30	59	91
1:25233096-25233528	21	87	47	147	33	52	40	39	19	43	18	109	21	12	19	48
1:25239579-25240441	73	178	116	530	85	140	100	109	73	120	91	343	71	40	80	114
1:25246891-25248096	81	308	220	485	152	182	159	108	98	113	128	286	105	54	111	152
1:25267760-25268330	13	73	31	105	25	47	25	19	15	47	37	51	17	18	22	25
1:25286871-25287425	25	26	26	20	47	29	44	27	34	15	56	29	34	37	17	34
1:25337853-25338994	58	142	114	242	64	96	93	76	58	94	64	175	64	30	84	119
1:25348909-25349145	10	12	22	10	24	6	29	5	16	13	15	13	18	12	11	9
1:25350629-25350984	6	0	8	35	4	18	9	6	11	10	15	28	11	13	8	9
1:25369073-25369548	36	17	15	14	27	8	47	9	14	13	18	28	26	23	22	8
1:25423299-25423512	4	10	7	2	4	8	14	6	18	12	16	29	14	5	6	6
1:25430038-25431238	69	310	118	536	115	264	152	135	64	137	80	392	130	50	134	190
1:25458743-25459380	10	21	11	30	9	11	14	25	8	11	19	89	10	28	12	21
1:25472594-25472865	8	4	4	42	4	4	6	4	4	4	6	7	4	8	11	2
1:25477455-25477903	0	2	18	57	12	6	17	7	1	3	11	18	4	10	6	19
1:25481723-25481968	8	7	5	12	8	15	16	9	8	15	15	41	10	8	11	24
1:25484145-25484350	8	14	9	28	14	15	2	3	14	21	8	36	17	14	13	13
1:25484677-25484920	2	1	12	27	4	3	4	3	0	10	0	27	3	6	4	7
1:25503846-25504105	18	25	19	39	12	29	27	12	37	17	23	31	26	11	7	19
1:25505307-25505549	11	3	12	39	9	22	18	6	10	3	8	9	14	27	11	10
1:25505964-25506173	6	7	15	14	6	2	14	9	4	7	17	15	24	14	20	13
1:25543375-25543929	40	124	52	152	54	71	75	85	43	38	52	148	77	17	51	49
1:25549599-25550120	59	97	48	100	36	30	56	46	36	30	23	42	18	35	26	50
1:25556854-25557085	15	21	29	41	13	13	32	7	16	32	16	22	12	6	19	19
1:25562340-25562880	33	126	49	113	27	40	60	23	38	33	43	31	26	25	31	53
1:25573355-25574336	44	61	38	211	34	30	50	63	25	66	50	107	50	33	35	50
1:25584714-25585107	4	6	21	84	14	25	21	15	12	15	19	19	6	18	16	13
1:25600898-25601375	14	19	17	12	8	69	24	25	17	29	12	92	32	12	32	26
1:25602174-25602498	16	6	12	13	17	16	14	12	17	15	37	22	9	12	18	12
1:25608557-25608900	13	34	28	47	18	37	38	23	39	25	24	85	45	23	6	37
1:25616024-25617020	74	168	109	201	80	115	211	99	80	69	122	240	126	36	63	102
1:25631808-25632137	6	8	14	5	10	7	26	10	19	9	12	33	12	4	9	11
1:25642199-25642426	11	15	25	2	15	13	26	12	10	6	20	17	10	8	16	28
1:25642707-25642969	15	37	19	11	12	17	30	13	13	4	4	15	6	6	18	15
1:25650306-25650555	10	6	5	4	4	2	18	7	15	13	17	52	23	14	11	24
1:25659021-25659286	12	20	21	10	5	12	30	12	28	15	24	14	19	14	29	13
1:25661156-25661392	8	4	10	11	3	16	11	2	6	31	8	14	4	11	6	17
1:25667910-25668131	6	6	15	2	8	6	8	7	12	3	3	46	5	4	7	8
1:25668264-25668522	2	0	7	3	7	6	6	0	4	7	1	72	6	11	4	9
1:25671935-25672462	11	11	18	36	9	58	24	26	24	47	6	150	15	18	16	42
1:25675973-25676398	32	54	35	45	17	15	29	24	35	10	16	21	16	22	15	25
1:25682040-25682605	19	17	19	12	6	28	33	17	14	19	18	94	12	15	15	29
1:25689638-25689926	24	18	14	6	20	11	25	15	26	21	19	32	38	15	20	26
1:25695076-25695450	15	22	21	18	13	48	31	15	9	27	12	101	15	14	16	30
1:25704306-25704627	18	29	23	30	21	18	40	22	21	17	16	18	12	20	15	20
1:25711598-25711798	10	18	35	7	22	15	20	2	14	11	6	6	14	9	17	8
1:25714610-25714835	6	5	7	30	1	6	6	3	4	9	3	2	4	2	5	7
1:25727514-25728291	45	43	49	78	31	48	57	37	38	83	67	79	50	41	36	39
1:25743567-25743869	13	19	30	28	15	25	21	4	21	42	21	85	25	18	10	32
1:25744145-25744452	37	29	27	15	21	27	35	18	31	36	31	58	30	14	23	34
1:25766749-25767012	12	2	13	28	22	15	14	10	28	13	27	51	27	11	12	22
1:25773445-25773781	6	51	25	70	10	75	20	39	24	39	28	123	38	19	23	30
1:25774870-25775375	20	72	37	52	14	28	59	28	15	18	21	26	12	36	14	36
1:25781298-25781511	5	7	24	15	22	12	29	12	14	9	41	8	14	15	15	31
1:25782745-25783064	16	12	19	36	9	7	40	7	10	18	22	22	19	10	23	14
1:25796591-25796827	11	16	16	58	5	12	14	10	7	22	18	57	9	10	10	17
1:25799932-25800277	16	32	28	44	8	13	46	12	34	20	26	53	24	9	18	24
1:25810825-25811114	28	32	41	46	28	21	42	46	47	40	56	46	45	19	27	48
1:25819583-25821013	130	313	273	404	149	158	200	146	170	134	125	345	120	67	110	178
1:25837325-25837547	6	17	9	38	6	11	5	6	10	21	4	12	9	6	7	12
1:25859297-25859893	35	102	86	205	72	51	73	84	32	35	56	122	40	19	41	70
1:25867226-25867930	31	31	31	233	16	58	28	64	27	33	36	121	33	25	34	48
1:25873125-25873733	20	41	33	245	22	57	31	32	50	21	38	173	57	29	20	55
1:25875121-25875985	78	117	118	226	59	64	121	44	88	59	73	156	83	40	45	63
1:25879587-25880044	26	21	36	146	28	36	50	12	38	26	36	74	28	27	25	29
1:25889781-25889999	8	7	12	58	11	9	14	7	6	13	12	19	17	16	14	17
1:25890292-25890861	28	14	19	281	17	15	28	22	19	37	26	85	18	11	23	34
1:25895391-25895739	43	114	52	136	40	59	66	48	52	49	60	51	34	18	37	29
1:25896245-25896463	4	4	6	70	6	4	8	10	14	8	2	8	8	12	11	11
1:25905378-25905929	36	117	29	156	35	57	42	61	22	57	32	62	30	16	30	51
1:25906308-25907036	61	95	52	165	30	52	68	57	51	58	56	86	52	39	41	69
1:25922990-25923432	20	19	40	13	28	11	25	15	22	23	34	36	25	14	26	5
1:25971472-25971888	14	21	17	53	22	10	11	13	20	10	8	16	8	10	17	18
[truncated: 166,550 more rows]

## Sheet: Table S3
Table S3 The gene expression levels of tumors in C. sinensis+ HCC and C. sinensis- HCC
Geneid	C. sinensis-_1_T	C. sinensis-_2_T	C. sinensis-_3_T	C. sinensis-_4_T	C. sinensis+_1_T	C. sinensis+_2_T	C. sinensis+_3_T	C. sinensis+_4_T
ENSG00000160072	953	1825	490	434	727	246	1609	1396
ENSG00000279928	0	0	0	0	0	0	9	0
ENSG00000228037	0	0	0	1	0	2	2	3
ENSG00000142611	338	168	34	0	0	0	18	25
ENSG00000284616	0	0	0	0	0	0	0	0
ENSG00000157911	368	418	580	451	409	352	751	511
ENSG00000269896	49	125	22	15	121	19	15	32
ENSG00000228463	17	12	15	5	48	13	34	6
ENSG00000260972	0	0	0	0	0	0	0	0
ENSG00000224340	3	0	0	0	0	0	0	0
ENSG00000226374	0	0	0	0	0	0	0	0
ENSG00000229280	0	0	0	0	0	0	0	0
ENSG00000142655	458	762	455	558	423	492	916	1108
ENSG00000232596	0	0	0	0	0	0	0	0
ENSG00000235054	0	0	0	0	0	0	0	0
ENSG00000231510	0	0	0	0	0	0	0	0
ENSG00000149527	20	69	5	4	0	128	8	0
ENSG00000284739	0	0	0	0	0	0	0	0
ENSG00000171621	1177	3338	2317	1153	1720	612	1945	1510
ENSG00000272235	6	24	0	0	0	0	0	0
ENSG00000284694	0	0	0	0	0	2	0	0
ENSG00000224387	0	0	0	0	0	0	0	0
ENSG00000142583	34	276	24	33	696	295	79	497
ENSG00000284674	0	0	0	0	0	0	0	0
ENSG00000224338	0	0	0	0	0	0	0	0
ENSG00000116786	1245	3251	1204	1114	968	432	1546	1817
ENSG00000287727	17	2	0	4	20	12	4	33
ENSG00000286448	1	0	3	0	47	71	47	77
ENSG00000284703	0	0	0	0	0	0	0	0
ENSG00000226457	0	0	0	0	0	0	0	0
ENSG00000173614	279	265	249	207	469	172	257	300
ENSG00000215720	0	0	0	0	0	0	0	4
ENSG00000241326	0	0	0	0	0	0	0	0
ENSG00000233623	0	2	0	0	14	6	0	0
ENSG00000162592	0	0	0	0	0	0	0	0
ENSG00000204624	2	10	18	0	0	24	14	0
ENSG00000142606	31	4	0	0	0	0	0	0
ENSG00000225931	0	0	0	0	0	0	0	3
ENSG00000171729	165	1032	39	94	1285	37	244	110
ENSG00000279457	258	349	274	138	215	89	342	421
ENSG00000229393	0	0	0	0	0	0	0	0
ENSG00000037637	829	1044	536	587	1097	278	456	863
ENSG00000287586	0	0	0	0	0	0	0	0
ENSG00000159423	11174	1029	12850	14836	2171	4763	7370	10063
ENSG00000227169	0	0	0	0	0	0	0	0
ENSG00000283356	0	0	0	0	0	0	0	0
ENSG00000011021	819	818	644	199	998	268	969	927
ENSG00000142615	0	0	0	4	0	2	0	0
ENSG00000215704	4	4	0	8	25	2	10	0
ENSG00000157916	4453	3135	2425	4127	3356	1666	3035	3677
ENSG00000157881	23	16	8	13	5	10	14	31
ENSG00000238290	4	6	9	0	0	12	1	68
ENSG00000225387	0	0	0	0	0	0	0	0
ENSG00000048707	2340	2281	1136	1657	5051	1046	1315	2067
ENSG00000225196	0	2	0	0	0	0	0	0
ENSG00000162444	928	11	416	206	24	44	314	1326
ENSG00000279625	0	0	0	0	0	0	0	2
ENSG00000180758	476	559	191	238	773	251	168	324
ENSG00000184677	2560	1387	501	475	798	194	847	961
ENSG00000288398	76	160	76	177	132	64	32	145
ENSG00000224621	12	0	0	0	0	0	1	5
ENSG00000285833	0	0	0	0	0	0	0	0
ENSG00000131697	428	502	54	120	225	251	39	49
ENSG00000284692	0	0	0	0	0	0	0	0
ENSG00000284745	0	0	0	0	0	0	0	0
ENSG00000280222	7	4	4	0	0	0	0	1
ENSG00000285945	0	0	0	0	0	0	0	0
ENSG00000197921	0	0	0	2	0	0	2	0
ENSG00000233755	0	0	0	0	0	0	0	0
ENSG00000233929	0	0	0	0	0	0	0	0
ENSG00000271742	0	0	0	0	0	0	0	2
ENSG00000234166	0	0	0	0	0	0	0	0
ENSG00000235282	0	0	0	0	0	0	0	0
ENSG00000055070	1992	3340	1544	1820	1981	663	1867	2061
ENSG00000175087	604	419	572	698	1341	278	424	618
ENSG00000157191	1869	3253	1116	676	2160	499	1111	2064
ENSG00000230035	0	0	0	0	0	0	0	0
ENSG00000225643	0	3	1	12	0	1	2	3
ENSG00000284666	0	0	0	0	0	0	0	0
ENSG00000228943	0	0	0	0	0	0	0	0
ENSG00000234397	0	0	0	0	0	0	0	0
ENSG00000284309	0	0	0	0	43	0	0	0
ENSG00000162511	3270	16582	1742	2417	4418	1419	2121	3118
ENSG00000158014	0	4	0	0	90	12	10	3
ENSG00000204138	1800	1918	1533	1765	2193	955	993	2688
ENSG00000233419	0	0	0	0	0	2	0	0
ENSG00000235263	81	0	26	0	0	11	158	48
ENSG00000228176	0	0	0	0	0	0	0	0
ENSG00000231251	0	0	0	0	0	0	0	0
ENSG00000142675	32	54	6	34	0	8	11	187
ENSG00000197245	64	34	64	69	0	6	26	153
ENSG00000130772	1	6	0	1	4	2	6	11
ENSG00000215899	0	0	0	0	0	0	0	0
ENSG00000271398	0	0	0	0	0	0	0	0
ENSG00000225011	0	0	0	0	0	0	0	0
ENSG00000235069	0	0	0	0	0	0	0	0
ENSG00000284676	0	0	0	0	0	0	0	0
ENSG00000237058	0	0	0	0	0	0	0	0
ENSG00000233399	0	6	0	0	0	0	2	0
ENSG00000090020	321	2462	177	208	249	81	306	276
ENSG00000157978	854	1006	831	1156	1162	493	699	1576
ENSG00000130770	1	0	0	0	0	0	0	0
ENSG00000229044	1	0	0	1	0	0	0	0
ENSG00000162512	2976	5005	1702	2469	2823	961	1090	2496
ENSG00000158006	838	416	575	572	740	314	505	423
ENSG00000214812	0	0	0	0	0	0	0	0
ENSG00000126698	1648	2478	1299	1276	2498	821	1431	1979
ENSG00000229447	32	44	2	4	0	7	1	11
ENSG00000229607	0	0	0	0	0	0	0	0
ENSG00000130766	0	0	0	0	0	0	0	0
ENSG00000168528	3599	4946	2592	5163	3934	1214	4326	3442
ENSG00000196581	9	6	4	0	0	0	0	20
ENSG00000169403	394	3936	194	123	541	88	247	281
ENSG00000084628	0	10	3	0	0	0	8	0
ENSG00000060688	809	1057	393	394	796	309	456	541
ENSG00000171612	2083	810	1357	686	764	876	1207	1647
ENSG00000270927	0	0	0	0	0	0	0	0
ENSG00000188910	50	1510	4	0	2	0	4	0
ENSG00000230523	0	0	0	0	0	0	0	0
ENSG00000116138	1580	916	732	708	1367	747	602	970
ENSG00000158161	832	1110	524	364	759	264	429	1022
ENSG00000142684	0	0	0	0	0	0	0	0
ENSG00000121769	145	194	68	54	122	120	56	130
ENSG00000142627	350	1354	869	252	1554	545	356	640
ENSG00000284668	0	0	0	0	0	0	0	0
ENSG00000233234	0	0	0	0	0	0	0	0
ENSG00000142632	142	219	0	196	156	91	38	186
ENSG00000234593	0	0	0	0	0	0	0	0
ENSG00000270605	4	0	0	0	0	0	2	0
ENSG00000189337	118	40	31	31	49	62	65	85
ENSG00000235084	2	6	5	5	16	5	7	17
ENSG00000235143	0	0	0	0	0	0	0	0
ENSG00000225478	0	0	0	0	0	0	0	0
ENSG00000028137	2712	7978	1116	1843	1123	840	1345	1736
ENSG00000204464	4	1	0	0	0	0	0	0
ENSG00000233372	0	0	0	0	0	0	0	0
ENSG00000283259	0	0	0	0	0	0	0	0
ENSG00000284543	30	10	62	8	72	1	122	6
ENSG00000130939	2313	1747	1756	1354	1530	676	1730	1521
ENSG00000175147	49	96	0	0	103	0	4	20
ENSG00000127472	35	815	45	8	30	24	36	145
ENSG00000060656	291	660	655	1563	626	379	42	1079
ENSG00000163867	621	527	253	153	908	170	324	367
ENSG00000232768	0	0	0	0	0	0	0	0
ENSG00000230214	0	0	0	0	0	0	0	0
ENSG00000189280	0	33	0	0	0	14	0	0
ENSG00000134698	1362	1549	585	702	989	458	563	1236
ENSG00000134690	240	813	250	557	294	136	194	744
ENSG00000272420	5	16	8	0	8	7	8	10
ENSG00000132881	90	107	82	134	34	33	60	129
ENSG00000273274	0	6	0	0	0	0	0	2
ENSG00000272510	11	7	3	5	0	2	0	7
ENSG00000236648	0	0	0	0	0	0	0	0
ENSG00000232273	19	15	0	0	0	3	0	0
ENSG00000009709	0	0	0	0	0	0	0	0
ENSG00000287396	0	0	0	0	0	0	0	0
ENSG00000223589	0	0	0	0	0	0	0	0
ENSG00000158008	0	8	3	0	0	6	4	13
ENSG00000130940	211	300	191	84	322	78	111	189
ENSG00000116771	2254	469	1640	2003	659	1476	1836	3317
ENSG00000237301	11	14	1	2	0	3	0	0
ENSG00000163879	212	627	730	181	649	56	14	707
ENSG00000227527	9	8	11	3	0	11	3	7
ENSG00000116954	572	697	461	326	1207	160	346	602
ENSG00000228589	692	189	209	250	156	168	181	323
ENSG00000163873	8	0	0	0	0	0	0	0
ENSG00000117215	294	59	117	71	172	41	107	115
ENSG00000196449	451	339	421	190	489	185	304	496
ENSG00000230163	0	0	0	0	0	0	0	0
ENSG00000227538	0	0	0	0	0	0	0	0
ENSG00000236500	0	0	0	0	0	0	0	0
ENSG00000044012	4	76	135	31	76	67	89	72
ENSG00000179051	38	144	86	44	36	15	28	113
ENSG00000215895	8	0	5	5	2	8	5	0
ENSG00000284650	0	0	0	0	0	0	0	0
ENSG00000237329	0	2	0	0	0	0	0	0
ENSG00000236948	0	0	0	0	0	0	0	0
ENSG00000126067	5137	3992	3256	4053	4580	2082	4305	3295
ENSG00000274944	1	0	0	0	8	0	0	0
ENSG00000132906	419	587	196	537	366	260	370	321
ENSG00000197312	3884	1340	3458	2124	1617	1745	2233	2458
ENSG00000284748	0	0	0	0	0	0	0	0
ENSG00000272078	19	38	7	0	0	4	18	17
ENSG00000173660	2999	3083	1694	6012	2623	1208	2931	2614
ENSG00000224592	0	4	0	0	0	1	0	0
ENSG00000233728	0	0	0	0	0	0	0	0
ENSG00000230451	0	0	0	0	0	0	0	0
ENSG00000231606	0	0	0	0	0	0	0	0
ENSG00000215900	0	0	0	0	0	0	0	0
ENSG00000284632	0	0	0	0	0	0	0	0
ENSG00000241014	10	12	4	2	0	5	6	14
ENSG00000054118	5504	4415	3019	2819	2752	1587	2863	4737
ENSG00000254553	0	0	1	0	0	0	0	0
ENSG00000284653	0	0	0	0	0	0	0	0
ENSG00000237749	7	0	3	1	2	1	2	3
ENSG00000276747	0	0	0	0	0	0	0	0
ENSG00000284705	0	0	0	0	0	0	0	0
ENSG00000228776	0	0	0	0	0	0	0	0
ENSG00000159339	1	0	0	0	0	0	0	0
ENSG00000197982	575	1088	1477	1045	895	473	1061	1029
ENSG00000261781	0	0	0	0	0	0	0	0
ENSG00000183317	229	19	0	0	15	0	3	22
ENSG00000183386	222	1099	331	82	412	16	320	293
ENSG00000284743	2	0	13	6	0	1	4	2
ENSG00000158315	12	219	0	1	69	0	1	8
ENSG00000204084	560	713	255	164	167	173	306	637
ENSG00000186973	0	98	0	0	26	0	2	1
ENSG00000146463	1673	2295	1322	1113	2191	588	936	1288
ENSG00000183520	738	1066	582	590	1027	288	633	567
ENSG00000271741	0	0	0	0	0	0	0	0
ENSG00000214141	0	0	0	0	0	0	0	0
ENSG00000142686	559	620	290	313	640	173	134	412
ENSG00000224751	1	8	0	0	0	0	0	0
ENSG00000117148	4	59	0	0	0	0	43	114
ENSG00000230585	0	16	0	0	0	1	3	4
ENSG00000117000	624	978	550	495	973	213	391	709
ENSG00000284989	0	0	0	0	0	0	0	0
ENSG00000231630	0	0	0	0	0	0	0	0
ENSG00000092853	92	488	75	343	218	98	135	399
ENSG00000255811	0	0	0	0	0	0	0	0
ENSG00000134697	1726	1807	1177	1020	1948	619	1511	1315
ENSG00000187513	169	132	150	177	123	60	589	436
ENSG00000238145	0	4	0	0	0	0	0	0
ENSG00000225142	0	0	0	0	0	0	0	0
ENSG00000230138	10	0	9	0	0	2	2	0
ENSG00000223390	0	0	2	0	0	0	4	0
ENSG00000284720	0	0	0	0	0	0	0	0
ENSG00000225671	0	0	0	1	0	0	0	0
ENSG00000116151	207	250	192	141	70	115	157	371
ENSG00000226147	0	0	0	4	0	0	3	2
ENSG00000006555	401	561	30	370	368	224	365	595
ENSG00000236111	0	0	0	0	0	0	0	1
ENSG00000066056	826	548	438	365	206	495	694	971
ENSG00000214114	527	476	235	397	530	236	284	279
ENSG00000116544	23	47	7	12	0	2	25	65
ENSG00000231900	0	0	0	0	0	0	10	0
ENSG00000236723	4	6	0	1	6	2	3	5
ENSG00000232467	0	0	0	0	0	0	0	0
ENSG00000117016	152	224	7	188	46	20	12	105
ENSG00000121310	8454	2483	5106	3750	1431	6459	10694	13059
ENSG00000169213	893	4	953	0	1106	907	1221	364
ENSG00000163866	1009	1237	1129	994	636	490	877	1732
ENSG00000225779	0	0	0	0	0	0	0	2
ENSG00000284601	0	0	0	0	0	0	0	0
ENSG00000237130	0	0	0	0	0	0	0	0
ENSG00000143001	3	0	1	6	1	0	4	10
ENSG00000227416	0	0	0	0	0	0	0	0
ENSG00000232335	0	2	0	1	0	0	0	0
ENSG00000260971	11	2	3	2	0	8	0	51
ENSG00000259832	0	0	0	0	0	0	0	1
ENSG00000284696	0	0	0	0	0	0	0	0
ENSG00000238242	0	0	4	0	0	0	0	0
ENSG00000285839	0	0	0	0	0	0	0	0
ENSG00000237290	0	0	0	0	0	0	0	0
ENSG00000232762	0	0	0	0	0	0	0	0
ENSG00000117419	1287	1330	1174	1338	1198	620	996	1499
ENSG00000162384	890	1045	441	404	902	388	828	965
ENSG00000162391	0	1321	0	11	12	15	43	6
ENSG00000174348	33	189	17	5	65	208	144	85
ENSG00000117859	4191	2869	2484	3886	5136	1663	2636	3649
ENSG00000228121	0	0	4	4	0	0	4	0
ENSG00000253313	339	0	189	10	28	77	175	259
ENSG00000162396	225	95	153	145	285	119	267	214
ENSG00000203995	72	9	0	16	0	31	470	1143
ENSG00000284686	5	8	1	8	0	6	0	10
ENSG00000162378	2419	1361	2244	2903	1781	1445	2324	2083
ENSG00000233079	2	0	0	0	0	0	0	0
ENSG00000259818	2	0	0	0	0	0	0	2
ENSG00000229444	2	0	1	0	0	0	0	3
ENSG00000240563	8	3	0	2	22	0	4	2
ENSG00000234318	0	0	0	0	0	0	0	0
ENSG00000284773	34	81	0	4	36	5	11	19
ENSG00000234481	0	0	0	0	0	0	0	0
ENSG00000117862	184	118	168	137	46	61	80	183
ENSG00000235612	0	1	0	0	0	10	0	0
ENSG00000228369	5	1	0	0	21	0	0	4
ENSG00000183431	2095	2304	1386	1423	2170	872	1499	2243
ENSG00000227485	0	0	0	0	0	0	0	0
ENSG00000224609	13	24	4	5	0	4	0	1
ENSG00000235545	35	4	51	0	0	2	16	6
ENSG00000236646	0	0	0	0	0	0	0	2
ENSG00000232198	0	0	0	0	0	0	0	0
ENSG00000238063	0	0	0	0	0	0	0	0
ENSG00000227104	0	0	0	0	0	0	0	0
ENSG00000243725	23	17	5	21	0	4	8	27
ENSG00000171872	0	8	0	0	0	0	0	0
ENSG00000162407	2648	900	2945	1673	1948	2016	2174	6471
ENSG00000285079	1	0	0	0	0	0	0	0
ENSG00000169218	0	0	0	0	0	0	0	0
ENSG00000163877	571	443	634	355	534	233	412	830
ENSG00000228929	77	62	50	49	31	45	112	50
ENSG00000224570	7	0	0	0	0	2	13	13
ENSG00000224980	2	0	4	0	0	0	0	0
ENSG00000278967	917	2	1699	246	242	239	298	139
ENSG00000157184	886	275	935	658	601	477	821	1041
ENSG00000198815	1973	1741	1279	957	2089	622	1246	1227
ENSG00000134744	2600	1353	1615	1761	947	548	1509	2976
ENSG00000233910	0	0	0	0	0	0	0	0
ENSG00000287703	0	0	0	0	0	0	4	0
ENSG00000283039	0	0	0	0	0	0	0	0
ENSG00000229032	0	0	0	0	0	0	0	0
ENSG00000229294	0	0	0	0	0	0	5	0
ENSG00000232993	0	0	0	0	0	0	0	0
ENSG00000234088	0	0	0	0	0	0	0	0
ENSG00000236973	0	0	0	0	0	0	0	0
ENSG00000277397	0	0	0	0	0	0	0	0
ENSG00000271200	0	2	1	0	0	0	0	8
ENSG00000235446	0	0	0	0	0	0	0	0
ENSG00000261196	0	0	0	0	0	0	0	0
ENSG00000162385	727	840	382	304	594	111	616	821
ENSG00000234264	0	4	6	0	8	0	0	0
ENSG00000242391	0	0	0	0	0	0	8	6
ENSG00000223883	0	0	0	0	0	0	0	0
ENSG00000284808	0	0	0	0	0	0	0	0
ENSG00000237227	0	0	0	0	0	0	0	0
ENSG00000275350	0	0	0	0	0	0	0	0
ENSG00000116652	15	21	3	2	0	4	20	14
ENSG00000123080	230	3034	521	2317	426	506	697	1484
ENSG00000285778	0	0	0	0	0	0	0	0
ENSG00000233407	0	0	0	0	0	0	0	0
ENSG00000225675	2	4	0	0	0	0	0	0
ENSG00000237622	0	0	0	0	0	0	0	0
ENSG00000162598	0	0	27	0	0	0	0	0
ENSG00000280317	0	0	0	0	0	0	0	0
ENSG00000162415	687	551	1093	336	481	10	505	511
ENSG00000162600	635	369	528	149	493	205	351	265
ENSG00000116704	4672	1163	1368	3736	2884	1876	3534	2893
ENSG00000227644	0	0	0	0	0	0	0	0
ENSG00000157193	148	379	13	37	239	28	9	73
ENSG00000116205	481	592	331	336	368	152	411	496
ENSG00000198841	119	136	74	51	52	17	124	120
ENSG00000116212	1210	3494	746	1584	797	240	964	2175
ENSG00000234204	0	0	0	0	0	0	0	0
ENSG00000233099	0	0	0	0	0	0	0	0
ENSG00000233994	3	0	3	2	0	2	9	0
ENSG00000233973	0	0	0	0	0	0	0	0
ENSG00000237552	0	0	0	0	0	0	0	0
ENSG00000132854	105	0	13	0	12	0	2	186
ENSG00000227556	0	0	0	0	0	0	0	0
ENSG00000162607	1005	1956	1133	1440	2094	512	1225	1629
ENSG00000233602	5	21	5	0	0	4	0	14
ENSG00000233271	0	0	0	0	0	0	0	0
ENSG00000285954	12	4	0	0	0	4	0	0
ENSG00000233333	0	0	0	1	0	0	0	8
ENSG00000154027	2	4	9	0	0	0	2	2
ENSG00000234108	0	0	0	0	0	0	0	0
ENSG00000232676	3	0	0	0	0	0	0	0
ENSG00000225167	0	0	0	0	0	0	0	0
ENSG00000213579	0	0	0	0	0	0	0	0
ENSG00000137960	42	30	37	658	840	692	655	922
ENSG00000237852	0	0	0	2	0	0	0	2
ENSG00000116745	6	0	0	0	0	0	4	1
ENSG00000132855	16280	29	41682	5664	3887	3994	10495	5855
ENSG00000285407	2	0	0	0	18	3	0	0
ENSG00000272855	0	0	0	0	0	0	0	0
ENSG00000270549	0	1	0	0	0	0	0	0
ENSG00000237163	0	0	0	0	0	0	0	0
ENSG00000229636	0	0	0	0	0	0	0	0
ENSG00000116675	149	28	80	109	475	204	206	369
ENSG00000162433	7946	124	5621	3026	8555	3299	11565	5467
ENSG00000213625	4480	2550	3790	1909	5221	1657	4360	4617
ENSG00000227207	0	0	0	0	0	0	0	0
ENSG00000227016	0	0	0	0	0	0	0	0
ENSG00000233664	0	0	0	0	0	0	0	0
ENSG00000158966	593	98	60	28	203	16	502	814
ENSG00000213703	0	0	0	0	0	0	6	2
ENSG00000203965	99	420	103	81	502	68	118	140
ENSG00000223479	0	0	0	0	0	0	0	0
ENSG00000233674	0	0	0	0	0	4	4	0
ENSG00000153898	253	455	21	22	150	9	16	46
ENSG00000117069	2	2	0	0	215	0	9	2
ENSG00000125703	685	535	344	361	811	382	345	574
ENSG00000285041	0	0	0	0	0	0	0	0
ENSG00000285808	0	0	0	0	0	0	0	0
ENSG00000229440	0	0	0	0	0	0	0	0
ENSG00000234144	0	0	0	0	0	0	0	0
ENSG00000213540	0	0	2	0	0	2	0	10
ENSG00000277670	0	0	0	0	0	0	0	0
ENSG00000227466	0	0	0	0	0	0	0	0
ENSG00000154007	0	0	0	0	0	0	0	0
ENSG00000230498	0	0	0	0	0	0	0	0
ENSG00000285782	0	2	0	1	0	0	0	0
ENSG00000162618	670	259	447	431	504	268	591	1178
ENSG00000224493	0	0	0	0	0	0	0	0
ENSG00000131233	0	1	0	0	0	0	0	2
ENSG00000272371	8	0	0	0	0	0	0	2
ENSG00000287647	0	0	0	0	0	6	0	0
ENSG00000229225	0	0	0	0	0	0	0	0
ENSG00000230863	0	0	0	2	18	0	8	9
ENSG00000287224	0	0	0	0	0	0	0	0
ENSG00000225598	0	0	0	0	0	0	0	0
ENSG00000286455	0	0	0	0	0	0	0	0
ENSG00000225087	0	0	0	0	0	0	0	0
ENSG00000280378	76	62	8	12	2	2	11	38
ENSG00000188786	651	523	297	287	653	280	284	292
ENSG00000230053	0	0	0	0	0	0	0	0
ENSG00000137941	60	44	125	43	1213	47	562	103
ENSG00000224326	0	0	0	0	0	0	0	0
ENSG00000286548	12	66	0	7	0	2	0	0
ENSG00000066135	641	655	358	452	668	241	347	445
ENSG00000230027	0	0	0	0	0	0	0	0
ENSG00000233061	0	0	0	0	0	0	14	0
ENSG00000272094	3	4	0	0	0	0	0	0
ENSG00000228853	0	0	0	0	0	0	0	0
ENSG00000215874	0	0	0	0	0	0	0	0
ENSG00000232453	8	6	24	38	0	24	38	8
ENSG00000260386	8	4	15	0	18	0	18	6
ENSG00000284895	0	0	0	0	0	0	0	0
ENSG00000117174	437	493	459	123	672	172	455	370
ENSG00000237413	4	20	47	41	10	40	38	119
ENSG00000184313	23	14	3	0	0	28	2	2
ENSG00000284645	0	0	0	0	0	0	0	0
ENSG00000225605	4	0	0	0	0	0	0	0
ENSG00000225446	0	1	4	0	0	0	1	6
ENSG00000288543	0	0	0	0	0	0	0	0
ENSG00000122420	2	159	14	2602	2457	314	67	559
ENSG00000284240	0	0	0	0	0	0	0	0
ENSG00000236290	0	0	0	0	0	0	0	2
ENSG00000143013	1340	1920	624	875	1544	275	922	660
ENSG00000226084	242	133	169	62	173	69	275	203
ENSG00000134748	1146	1847	707	795	1701	669	1193	1254
ENSG00000142892	909	1064	896	1154	2352	757	677	759
ENSG00000219102	0	4	0	1	0	0	7	8
ENSG00000184005	150	25	63	39	74	60	70	116
ENSG00000230953	273	47	47	39	14	50	132	227
ENSG00000287743	0	0	3	1	0	0	0	0
ENSG00000229332	0	0	9	0	0	0	0	0
ENSG00000227937	0	0	0	0	0	0	0	0
ENSG00000229752	0	0	0	0	0	0	0	0
ENSG00000237505	4	26	0	4	219	0	20	42
ENSG00000285462	0	0	0	0	0	0	0	0
ENSG00000233216	0	0	0	0	0	0	0	1
ENSG00000197273	0	72	8	0	0	4	2	0
ENSG00000226804	0	0	0	0	0	0	0	0
ENSG00000230728	0	0	0	0	0	0	2	0
ENSG00000232846	0	0	0	0	0	0	0	0
ENSG00000230787	0	0	0	2	0	0	0	0
ENSG00000116641	1687	1423	1064	793	2019	793	1908	1630
ENSG00000223920	2	0	0	0	0	0	0	0
ENSG00000237453	3	1	0	0	0	1	0	1
ENSG00000172260	19	18	0	6	0	0	0	8
ENSG00000285473	0	0	0	0	0	0	0	0
ENSG00000237959	0	0	0	0	0	0	0	0
ENSG00000231364	0	0	0	0	0	4	0	2
ENSG00000234578	0	0	0	0	0	0	0	0
ENSG00000117480	474	604	783	707	741	999	1249	1512
ENSG00000137944	994	638	216	589	791	187	599	456
ENSG00000229505	0	0	0	0	0	0	0	0
ENSG00000228187	0	0	0	0	0	0	0	0
ENSG00000285201	0	0	0	0	0	0	0	0
ENSG00000182183	45	97	6	13	0	0	158	19
ENSG00000236407	0	0	0	0	0	0	0	0
ENSG00000271949	0	0	0	0	0	0	0	0
ENSG00000227062	0	0	0	0	0	0	0	0
ENSG00000067334	1580	1495	925	782	2315	593	1768	1095
ENSG00000235011	0	0	0	0	0	0	0	0
ENSG00000235673	0	0	0	2	0	0	0	0
ENSG00000226938	0	0	0	0	0	0	0	0
ENSG00000213559	0	0	0	0	0	0	0	0
ENSG00000287587	0	0	0	0	12	0	0	0
ENSG00000142949	16038	45037	12718	24839	16553	5243	14871	15262
ENSG00000116133	47234	9731	72916	35761	27548	12637	58388	41262
ENSG00000232882	9	30	0	10	0	8	0	8
ENSG00000171502	9	54	0	0	835	15	17	9
ENSG00000162399	4	4	0	0	0	8	0	4
ENSG00000116157	81	91	22	24	19	14	293	759
ENSG00000143036	857	613	24	772	2917	162	388	549
ENSG00000232672	0	0	0	0	0	0	0	0
ENSG00000230817	0	2	0	0	0	0	1	0
ENSG00000065243	1998	1999	1303	954	2458	666	1409	1676
ENSG00000226759	0	0	0	0	0	0	0	0
ENSG00000226960	0	0	0	0	0	0	0	0
ENSG00000234080	0	0	0	0	0	0	0	0
ENSG00000237899	0	7	0	3	0	0	1	1
ENSG00000223905	0	0	0	0	0	0	0	0
ENSG00000227290	0	0	0	3	0	0	0	0
ENSG00000229486	0	0	0	0	0	0	0	0
ENSG00000282898	0	0	0	0	0	0	0	0
ENSG00000285409	0	0	0	0	0	0	0	0
ENSG00000231090	2	0	0	8	0	2	0	2
ENSG00000117528	6499	3364	4730	5337	4601	2086	4488	3369
ENSG00000271723	0	3	0	0	0	0	0	0
ENSG00000172339	786	322	345	311	498	269	484	781
ENSG00000036549	1297	1221	1086	768	2203	603	1502	1233
ENSG00000287724	16	0	2	0	0	2	4	0
ENSG00000058799	1246	757	717	1146	1901	715	1235	1177
ENSG00000225191	0	0	0	0	0	0	0	0
ENSG00000287870	0	0	0	0	0	0	0	0
ENSG00000235563	0	0	0	0	0	0	0	4
ENSG00000232048	0	0	0	0	0	0	0	0
ENSG00000232857	2	0	0	0	0	0	0	0
ENSG00000273637	0	0	0	0	0	0	0	0
ENSG00000203985	262	0	187	4	16	0	56	146
ENSG00000228838	0	0	0	0	0	0	0	0
ENSG00000283761	45	11	1	2	6	0	2	4
ENSG00000189433	0	18	0	0	23	0	0	0
ENSG00000230759	0	0	0	0	0	0	0	0
ENSG00000231866	1	4	0	0	0	0	0	0
ENSG00000179178	4	14	4	2	0	10	6	18
ENSG00000142700	11	0	0	0	0	6	0	0
ENSG00000285525	0	8	5	2	0	0	56	8
ENSG00000236098	0	0	0	0	32	0	2	0
ENSG00000233514	0	4	2	5	1	1	2	0
ENSG00000127124	278	1397	61	144	648	54	120	282
ENSG00000266993	77	17	6	8	0	7	9	30
ENSG00000223675	2	10	0	0	0	0	0	0
ENSG00000162604	705	593	328	743	593	181	546	616
ENSG00000229316	0	0	0	0	0	0	0	0
ENSG00000116171	14367	4596	9732	18231	10445	22761	19401	19271
ENSG00000287406	0	0	0	2	0	0	2	0
ENSG00000225767	0	2	0	0	0	0	0	7
ENSG00000234099	0	0	0	0	0	0	0	0
ENSG00000137936	362	1290	402	765	962	307	571	512
ENSG00000235308	12	11	0	10	0	4	4	2
ENSG00000232752	0	0	0	0	0	0	0	0
ENSG00000235829	0	0	0	0	0	0	0	0
ENSG00000143032	0	4	0	0	0	0	0	0
ENSG00000226745	0	0	0	0	0	0	0	0
ENSG00000178028	1248	1089	677	623	642	290	1194	1561
ENSG00000280040	2	0	0	0	0	0	2	0
ENSG00000168710	3591	3252	3948	3401	6484	2748	6172	5158
ENSG00000117519	8971	8937	3991	5286	8038	3478	7318	5807
ENSG00000270507	0	0	0	0	0	0	0	0
ENSG00000238037	0	0	0	0	0	0	0	0
ENSG00000215869	0	0	0	7	73	101	45	6
ENSG00000134215	196	261	77	49	773	104	169	158
ENSG00000227935	4	0	0	0	0	0	0	0
ENSG00000228502	38	34	11	11	2	9	69	32
ENSG00000236268	0	32	0	2	0	0	5	2
ENSG00000271277	0	0	0	0	0	0	0	0
ENSG00000236888	0	0	0	0	0	0	0	0
ENSG00000279778	12	80	0	0	132	27	13	55
ENSG00000230955	0	0	0	0	0	0	0	0
ENSG00000230828	0	0	0	0	0	0	0	0
ENSG00000188641	2746	1596	1843	2879	3301	644	2779	3991
ENSG00000152078	9546	425	5514	3129	3405	7081	6822	11367
ENSG00000237279	0	0	0	0	0	0	0	0
ENSG00000233359	0	0	0	0	0	0	107	0
ENSG00000237954	0	0	0	0	0	0	0	0
ENSG00000185668	15	167	0	0	0	0	0	8
ENSG00000171492	1501	1920	1207	1570	2660	984	1366	1927
ENSG00000233129	0	0	0	0	0	0	0	0
ENSG00000170989	1991	489	617	269	157	447	1399	1829
ENSG00000258634	138	196	34	35	34	26	153	91
ENSG00000233557	0	0	0	0	0	0	0	0
ENSG00000237897	2	0	0	0	0	2	0	0
ENSG00000116299	90	72	33	15	211	43	26	207
ENSG00000137962	2612	3749	1012	1269	5510	1136	1863	1615
ENSG00000227832	0	0	0	0	0	0	0	0
ENSG00000286692	6	0	6	4	0	0	3	1
ENSG00000260464	37	19	0	18	0	23	18	28
ENSG00000237435	0	0	0	0	0	0	0	0
ENSG00000231996	0	0	0	0	0	0	0	0
ENSG00000273204	6	0	3	0	0	2	7	1
ENSG00000079739	4072	1900	2720	4851	2880	3058	5993	6047
ENSG00000117154	83	22	120	63	22	23	93	153
ENSG00000162377	1165	878	1068	1200	963	822	1403	1349
ENSG00000224613	0	0	0	5	0	0	0	0
ENSG00000215871	0	0	0	0	0	0	0	0
ENSG00000287372	0	0	0	0	0	0	0	0
ENSG00000232542	4	0	0	0	0	1	2	3
ENSG00000116774	83	2262	90	38	246	126	54	77
ENSG00000287756	0	0	0	0	0	0	0	0
ENSG00000284652	2	58	6	16	0	0	52	33
ENSG00000023909	1801	1391	2957	3305	9215	1300	6423	1993
ENSG00000069702	495	149	469	1101	1023	1272	398	1138
ENSG00000232185	0	0	0	0	0	0	0	0
ENSG00000230489	1	0	0	0	0	0	0	0
ENSG00000228399	3	0	0	2	0	0	0	0
ENSG00000236776	0	0	15	0	0	0	1	1
ENSG00000224685	0	0	0	4	0	0	0	0
ENSG00000287076	0	0	0	0	0	0	0	0
ENSG00000237480	0	0	0	0	0	0	0	0
ENSG00000271252	3	0	0	0	0	0	0	0
ENSG00000230427	0	0	0	0	0	1	0	4
ENSG00000235794	0	0	0	0	0	0	0	0
ENSG00000286758	0	0	0	0	0	0	0	1
ENSG00000237337	0	0	0	0	0	0	0	0
ENSG00000233983	0	0	0	0	0	0	0	0
ENSG00000198198	2066	2019	836	777	871	520	1328	1471
ENSG00000225183	2	0	0	2	0	0	0	0
ENSG00000230402	0	0	0	0	0	0	0	0
ENSG00000116793	258	837	183	316	612	229	481	344
ENSG00000238122	0	0	0	0	0	0	0	0
ENSG00000260879	0	0	0	0	0	0	0	0
ENSG00000283354	0	0	0	0	0	0	0	0
ENSG00000232918	0	0	0	0	0	0	0	0
ENSG00000236360	3	0	0	0	0	0	6	3
ENSG00000183298	194	259	81	75	233	83	152	230
ENSG00000234332	6	5	0	4	5	0	4	5
ENSG00000117525	18	555	18	8	170	17	33	36
ENSG00000225079	54	75	3	0	0	0	4	6
ENSG00000226483	0	0	0	0	0	0	0	0
ENSG00000224238	2	18	0	0	11	1	6	2
ENSG00000229537	0	0	0	0	0	0	0	1
ENSG00000162699	0	0	0	0	0	0	0	0
ENSG00000162692	3775	8900	2268	646	1872	1235	6789	20142
ENSG00000203914	27	3	10	1	0	0	3	9
ENSG00000270457	0	0	0	0	0	0	0	1
ENSG00000203858	2	0	0	0	0	0	0	8
ENSG00000231987	0	0	0	0	0	0	0	0
ENSG00000228057	25	4	7	5	5	1	10	8
ENSG00000261593	0	0	0	0	0	0	0	0
ENSG00000224445	0	0	0	2	0	3	0	4
ENSG00000229842	0	0	0	0	0	4	0	0
ENSG00000270631	0	0	0	0	0	0	0	0
ENSG00000229201	0	0	0	0	0	0	0	0
ENSG00000181656	1	150	24	4424	41	4131	11243	3574
ENSG00000122481	190	100	86	34	132	35	38	197
ENSG00000198162	2962	2672	2805	2866	3568	1233	2626	2078
ENSG00000238198	0	2	2	0	0	2	0	1
ENSG00000171517	0	0	0	0	0	0	0	2
ENSG00000228852	68	25	18	11	14	7	14	50
ENSG00000203864	0	0	0	0	0	0	0	0
ENSG00000233482	0	0	0	0	0	0	0	0
ENSG00000230250	0	0	0	0	0	0	0	0
ENSG00000232878	3	0	0	0	26	0	5	5
ENSG00000143079	617	947	379	203	1617	213	621	549
ENSG00000232450	15	55	0	3	16	12	14	7
ENSG00000223575	0	0	0	0	0	0	0	0
ENSG00000230768	0	0	0	0	0	0	0	0
ENSG00000235202	0	0	0	0	0	0	0	0
ENSG00000272715	3	0	0	0	0	0	0	2
ENSG00000235038	0	0	0	0	0	0	0	2
ENSG00000143093	894	1094	627	403	640	283	1014	1014
ENSG00000226415	56	100	96	223	28	52	103	130
ENSG00000085491	2	12	0	0	4	2	6	0
ENSG00000173947	14	8	0	0	0	4	8	8
ENSG00000230434	0	0	0	0	0	0	0	0
ENSG00000230718	0	0	0	0	0	0	0	0
ENSG00000134198	14	106	14	7	26	5	14	16
ENSG00000235595	6	0	0	20	16	5	0	14
ENSG00000226053	0	2	0	0	0	0	0	0
ENSG00000226128	0	0	0	0	0	0	0	0
ENSG00000198799	805	632	375	234	510	219	459	702
ENSG00000279513	0	6	8	2	0	0	0	6
ENSG00000117620	1561	1114	1407	586	2281	876	2503	1980
ENSG00000280186	0	0	0	0	0	0	0	0
ENSG00000223906	0	0	0	0	0	0	0	0
ENSG00000162688	1132	796	1073	1174	1556	1555	2379	2862
ENSG00000197106	4	0	0	0	0	0	0	0
ENSG00000259946	0	0	0	0	0	0	2	0
ENSG00000236137	18	8	8	0	0	3	9	0
ENSG00000203859	10	4	0	2	0	9	3	14
ENSG00000228086	0	0	0	1	0	0	1	0
ENSG00000213421	0	0	0	0	0	0	0	0
ENSG00000234020	0	0	0	0	0	0	0	0
ENSG00000236804	0	0	0	0	1	0	0	0
ENSG00000231072	0	0	0	0	0	0	0	0
ENSG00000273406	0	2	0	0	0	0	0	0
ENSG00000185946	1515	687	320	1466	696	320	670	1194
ENSG00000162627	118	37	14	14	1361	21	810	553
ENSG00000226715	2	0	0	0	0	0	0	0
ENSG00000162695	2991	2054	1344	1265	4886	898	2384	1625
ENSG00000265808	3276	3067	2316	3592	4930	2137	4145	2819
ENSG00000261290	0	0	1	0	0	0	0	0
ENSG00000225923	0	0	0	0	0	0	0	0
ENSG00000134247	2392	4543	1164	1359	3793	302	1407	1926
ENSG00000187481	0	0	0	0	0	1	0	20
ENSG00000116752	1106	924	878	729	1472	409	1552	658
ENSG00000162664	1591	1396	464	674	1065	517	1122	1324
ENSG00000236866	0	0	0	1	0	0	0	0
ENSG00000134253	86	757	183	190	261	64	144	312
ENSG00000223416	9	1	1	0	0	3	3	7
ENSG00000179571	3	0	0	0	0	0	140	0
ENSG00000227850	10	1	4	5	0	0	0	0
ENSG00000235777	0	0	0	0	0	0	0	2
ENSG00000173218	465	969	201	348	495	116	433	615
ENSG00000285532	5	5	15	0	0	1	8	10
ENSG00000226755	0	0	0	0	0	0	0	0
ENSG00000232650	2	0	32	24	0	31	14	111
ENSG00000183508	679	1917	680	194	296	351	153	243
ENSG00000277095	0	0	0	0	0	0	0	0
ENSG00000234283	0	2	0	0	0	0	5	1
ENSG00000232780	0	0	0	0	0	3	0	4
ENSG00000274927	0	0	0	0	0	0	2	0
ENSG00000264145	0	0	0	0	0	0	0	0
ENSG00000238256	0	0	1	0	0	0	0	0
ENSG00000198765	0	0	0	0	0	0	2	0
ENSG00000224335	0	9	0	0	0	1	0	2
ENSG00000277702	20	0	0	2	0	6	24	1
ENSG00000143398	1696	2070	1018	1525	1264	647	1242	2489
ENSG00000196505	601	831	560	240	1249	348	1020	622
ENSG00000223489	0	0	0	0	0	0	0	0
ENSG00000230546	0	0	0	0	0	0	0	0
ENSG00000213262	0	0	0	0	0	0	0	0
ENSG00000287015	2	0	0	0	0	0	0	0
ENSG00000235526	0	0	0	0	0	0	0	0
ENSG00000228347	0	0	0	0	0	4	0	0
ENSG00000236012	0	0	0	0	0	0	0	0
ENSG00000270911	0	0	0	0	0	1	6	16
ENSG00000134200	0	0	0	0	0	0	0	0
ENSG00000065183	1231	772	1589	651	2428	497	1821	829
ENSG00000227082	0	0	2	4	136	4	12	43
ENSG00000226126	0	0	0	0	0	0	0	0
ENSG00000163393	328	105	58	111	161	48	77	201
ENSG00000163156	608	1129	349	976	877	269	1079	1003
ENSG00000143631	18	183	0	0	28	19	27	102
ENSG00000156150	1	0	0	34	0	0	5	163
ENSG00000228453	0	0	0	0	0	0	0	0
ENSG00000274642	1	0	2	0	0	2	1	0
ENSG00000177551	0	0	0	0	0	0	0	0
ENSG00000197323	2550	2249	2236	992	2868	1150	2957	2558
ENSG00000237975	65	240	2	0	24	9	10	153
ENSG00000261168	6	13	22	21	50	5	42	24
ENSG00000287980	0	0	0	0	0	0	0	0
ENSG00000229283	0	0	0	0	0	0	0	0
ENSG00000271419	0	0	0	0	0	0	0	0
ENSG00000226172	0	0	0	0	0	0	0	0
ENSG00000079335	147	262	151	86	231	134	398	378
ENSG00000143119	2262	5778	656	542	1753	466	671	986
ENSG00000237278	0	0	0	0	0	0	0	0
ENSG00000233432	26	8	9	3	18	8	0	30
ENSG00000227700	0	5	0	7	0	3	0	2
ENSG00000229911	0	0	0	0	0	0	0	0
ENSG00000143520	11	6	0	0	20	6	0	8
ENSG00000171943	193	663	242	340	714	186	458	571
ENSG00000270719	0	0	0	0	0	0	0	0
ENSG00000155761	15	0	14	0	97	0	2	7
ENSG00000230806	0	2	0	0	0	0	0	14
ENSG00000116830	559	1306	348	382	430	184	735	652
ENSG00000234422	0	0	0	0	0	0	0	0
ENSG00000227056	2	0	0	0	0	0	0	0
ENSG00000227091	0	0	0	0	0	0	0	0
ENSG00000214204	0	0	0	0	0	0	0	0
ENSG00000081026	979	557	1159	678	914	406	1301	838
ENSG00000225650	0	0	0	0	0	0	0	0
ENSG00000224965	0	2	0	0	0	0	0	0
ENSG00000228127	0	0	0	0	0	0	0	0
ENSG00000226984	2	0	0	0	0	0	0	0
ENSG00000186150	0	7	0	8	0	0	0	34
ENSG00000143458	767	1173	373	396	666	406	306	336
ENSG00000230932	0	0	0	0	0	0	0	0
ENSG00000073754	3443	17	1810	383	0	894	151	64
ENSG00000228826	64	6	15	23	58	24	23	22
ENSG00000233907	0	0	0	0	0	0	0	0
ENSG00000225036	0	0	0	0	0	0	0	0
ENSG00000228420	0	0	0	0	0	0	0	0
ENSG00000233839	0	0	0	0	0	0	0	0
ENSG00000250890	0	0	0	0	0	0	0	0
ENSG00000232240	0	0	0	0	0	0	0	0
ENSG00000230921	0	0	0	1	0	9	0	30
ENSG00000286151	0	0	0	0	0	0	0	0
ENSG00000234388	0	0	0	0	0	0	0	0
ENSG00000271736	20	105	0	0	0	0	6	0
ENSG00000233717	1	0	0	0	0	0	1	0
ENSG00000163155	321	264	205	547	228	202	328	929
ENSG00000241975	29	18	9	2	18	3	8	10
ENSG00000271143	0	0	0	0	0	0	0	0
ENSG00000270976	0	0	0	0	0	0	0	0
ENSG00000228217	2	2	0	0	0	2	0	3
ENSG00000270342	0	0	0	0	0	0	0	0
ENSG00000175984	283	119	285	537	933	257	934	531
ENSG00000231100	6	0	39	17	0	48	20	22
ENSG00000116824	728	1814	141	149	231	19	64	182
ENSG00000235887	0	0	0	0	0	0	25	1
ENSG00000237460	0	0	0	0	0	0	0	0
ENSG00000236887	0	0	0	0	0	0	0	0
ENSG00000024526	111	320	178	407	247	172	185	695
ENSG00000236480	0	1	0	0	0	0	0	2
ENSG00000235756	0	0	0	0	0	0	0	0
ENSG00000173810	0	0	0	0	0	0	0	0
ENSG00000235005	0	0	0	0	7	0	0	0
ENSG00000271890	0	0	0	0	0	0	0	0
ENSG00000227425	0	0	0	0	0	0	0	0
ENSG00000225279	4	0	2	1	22	0	0	0
ENSG00000229101	0	0	0	0	0	0	0	0
ENSG00000239216	0	0	0	0	0	0	0	0
ENSG00000283360	9	10	20	6	0	0	6	17
ENSG00000117262	427	563	395	781	695	364	495	885
ENSG00000227907	0	0	0	0	0	0	0	0
ENSG00000227970	0	0	0	0	0	0	0	0
ENSG00000261055	0	0	0	0	0	0	0	2
ENSG00000231613	5	0	0	0	0	0	0	2
ENSG00000137947	884	659	624	551	960	366	673	610
ENSG00000236689	0	0	0	0	0	0	4	0
ENSG00000233589	2	0	1	2	26	0	0	11
ENSG00000117586	149	279	58	239	58	134	53	134
ENSG00000230946	0	0	4	0	0	0	4	0
ENSG00000226028	0	0	0	0	0	0	5	0
ENSG00000162728	0	9	0	0	0	2	8	0
ENSG00000229021	0	6	0	0	0	0	0	0
ENSG00000203825	0	0	0	0	0	0	0	0
ENSG00000184371	1289	4192	887	524	3624	427	948	1604
ENSG00000233449	0	0	0	0	0	0	0	0
ENSG00000242943	0	0	0	0	0	0	0	0
ENSG00000233203	5	2	2	15	0	4	0	4
ENSG00000232499	21	37	8	26	10	13	25	36
ENSG00000232265	0	370	0	46	0	32	76	49
ENSG00000163154	101	490	46	34	239	34	82	90
ENSG00000232995	36	75	35	8	51	12	5	23
ENSG00000238087	0	0	0	0	12	0	6	0
ENSG00000227777	5	0	2	0	0	0	4	0
ENSG00000177173	93	30	30	2	24	46	292	80
ENSG00000238022	0	0	0	0	0	0	0	0
ENSG00000231671	4	0	0	0	0	0	0	0
ENSG00000162729	2285	2595	3881	3990	1223	2677	5643	2630
ENSG00000143158	8399	3944	5527	7483	4913	2758	7984	6573
ENSG00000271092	26	11	10	19	64	10	22	45
ENSG00000238118	0	0	0	0	0	0	0	0
ENSG00000276118	0	0	0	0	0	0	0	0
ENSG00000232148	0	0	0	0	0	0	0	0
ENSG00000278811	95	27	12	24	26	30	62	228
ENSG00000000460	416	279	275	187	229	220	178	310
ENSG00000188859	104	139	241	53	180	113	134	142
ENSG00000275075	0	0	0	0	0	0	0	0
ENSG00000135862	5485	12248	4421	8434	10276	495	4958	5406
ENSG00000232952	13	9	5	6	18	1	7	10
ENSG00000227722	2	0	0	0	0	0	0	0
ENSG00000285922	0	2	0	0	0	0	0	0
ENSG00000275801	0	0	0	0	0	0	0	0
ENSG00000143198	2334	2066	1625	2950	2880	1173	2421	1357
ENSG00000143318	21	688	0	0	0	2	2	10
ENSG00000232188	0	0	0	0	0	0	0	0
ENSG00000232212	0	0	2	0	0	0	0	0
ENSG00000143621	3960	5089	3256	5274	5597	1886	5532	5873
ENSG00000241042	0	2	0	0	0	0	0	0
ENSG00000143155	2065	2041	729	846	2698	800	1707	1020
ENSG00000260322	0	0	0	0	0	0	0	0
ENSG00000223495	0	0	0	0	0	0	4	0
ENSG00000143156	209	232	92	161	553	126	197	120
ENSG00000198771	1005	3576	287	256	347	220	316	492
ENSG00000225462	28	4	15	4	0	2	6	17
ENSG00000237756	2	10	0	0	0	0	0	5
ENSG00000116147	28	12	0	0	0	73	0	54
ENSG00000213064	3306	5227	2519	1910	5826	1211	4628	3074
ENSG00000203307	7	4	41	1	0	8	0	2
ENSG00000143179	741	1260	369	658	818	139	959	738
ENSG00000271187	0	0	0	0	0	0	0	0
ENSG00000274562	0	0	0	0	0	0	0	0
ENSG00000143315	1192	882	919	851	1286	1019	1229	1078
ENSG00000231175	0	0	0	0	0	0	0	0
ENSG00000143185	54	78	12	8	0	28	3	45
ENSG00000272931	0	16	2	8	34	0	5	22
ENSG00000143190	1168	1253	838	489	1755	513	1102	943
ENSG00000225475	2	4	0	0	0	0	0	6
ENSG00000230898	0	2	0	0	0	0	0	2
ENSG00000232223	0	0	0	0	0	0	0	0
ENSG00000224698	0	0	0	0	0	0	0	0
ENSG00000287697	5	8	2	0	2	0	2	4
ENSG00000075945	1073	1777	1044	1030	1682	612	1029	976
ENSG00000235303	2	0	0	0	0	0	0	0
ENSG00000234810	0	0	0	2	0	7	0	6
ENSG00000224468	17	24	0	2	13	0	6	4
ENSG00000235628	0	0	0	0	0	0	0	0
ENSG00000232551	0	0	0	0	0	0	0	0
ENSG00000092607	97	18	18	12	104	361	36	1642
ENSG00000238270	0	0	0	0	0	0	0	0
ENSG00000285894	0	0	106	0	479	0	1394	30
ENSG00000236025	0	0	0	0	0	0	0	0
ENSG00000230687	0	0	0	0	0	0	0	0
ENSG00000230704	1	0	17	0	0	4	5	0
ENSG00000283255	0	0	0	0	0	0	0	0
ENSG00000227741	16	86	9	6	0	0	10	18
ENSG00000237049	0	0	0	0	0	0	1	0
ENSG00000286754	0	0	0	0	0	0	0	0
ENSG00000232751	0	0	0	0	0	0	0	0
ENSG00000236364	26	32	8	9	9	8	48	57
ENSG00000117091	384	817	71	60	97	29	37	116
ENSG00000235378	0	0	0	0	0	0	0	0
ENSG00000143171	0	0	8	4	0	498	33	6
ENSG00000275767	0	0	0	0	0	0	0	0
ENSG00000224718	0	0	0	0	0	0	0	0
ENSG00000047410	5509	6791	2886	2933	4796	2505	5187	4442
ENSG00000231992	23	0	0	3	0	7	18	45
ENSG00000018625	28	3	58	2	2	2	80	54
ENSG00000171806	353	317	241	175	347	108	217	182
ENSG00000287919	7	0	0	6	0	5	0	2
ENSG00000233882	0	0	0	0	0	0	0	0
ENSG00000198358	1	5	0	4	0	2	0	0
ENSG00000134216	0	0	0	0	0	0	0	4
ENSG00000230748	0	0	0	0	0	2	0	0
ENSG00000254154	615	81	84	45	40	110	63	204
ENSG00000162694	545	395	387	243	733	326	641	489
ENSG00000238108	0	0	0	0	0	0	0	0
ENSG00000214262	0	0	0	0	0	0	0	0
ENSG00000215835	25	38	26	11	3	20	35	19
ENSG00000118197	716	805	673	766	1142	354	941	520
ENSG00000135842	634	2103	440	119	552	191	376	557
ENSG00000229258	20	0	3	0	0	1	0	9
ENSG00000287472	0	0	0	0	0	0	0	0
ENSG00000241318	0	0	0	0	0	0	0	0
ENSG00000228238	18	4	0	1	0	0	0	8
ENSG00000232393	0	0	0	0	0	0	0	0
ENSG00000184155	0	0	0	0	0	1	0	4
ENSG00000058085	31	1044	14	22	5611	4	83	10
ENSG00000260088	0	13	0	12	0	2	0	0
ENSG00000116815	385	672	298	179	1282	116	277	211
ENSG00000232917	0	1	0	0	3	1	3	1
ENSG00000233057	8	10	0	22	37	30	5	0
ENSG00000237131	0	0	0	0	0	0	0	0
ENSG00000233946	0	0	0	0	0	0	0	0
ENSG00000143167	0	28	0	4	0	8	0	0
ENSG00000143184	92	39	0	11	26	18	27	1
ENSG00000260976	0	0	0	0	0	0	0	0
ENSG00000235215	3	3	0	0	0	0	0	0
ENSG00000224691	0	8	0	0	0	0	0	2
ENSG00000286572	0	0	0	0	0	0	0	2
ENSG00000235101	0	0	0	0	0	0	0	0
ENSG00000228215	0	0	0	0	0	0	21	0
ENSG00000177807	302	47	41	25	30	73	2	19
ENSG00000233626	13	4	0	0	0	8	0	8
ENSG00000233691	0	0	0	0	0	0	0	0
ENSG00000283518	0	82	0	0	0	0	0	0
ENSG00000271527	1	0	0	0	0	0	0	0
ENSG00000143228	154	793	204	509	397	112	272	422
ENSG00000235827	0	0	0	0	0	0	0	0
ENSG00000231615	0	2	0	0	0	0	1	2
ENSG00000231714	0	0	0	1	0	0	2	0
ENSG00000174514	84	262	5	12	216	6	24	90
ENSG00000143178	164	241	35	50	158	30	86	180
ENSG00000224837	94	24	67	92	92	24	109	20
ENSG00000116833	2539	1862	1924	1473	3016	1547	1791	1652
ENSG00000227740	5	26	4	0	0	2	15	2
ENSG00000260990	0	0	1	0	0	0	0	3
ENSG00000000457	773	609	512	436	909	293	506	623
ENSG00000143507	611	1698	1190	652	618	1652	1266	860
ENSG00000285638	0	0	0	0	0	0	0	0
ENSG00000284592	0	0	0	0	0	0	0	0
ENSG00000230987	2	3	1	0	0	0	0	0
ENSG00000232527	1	0	0	0	0	0	21	0
ENSG00000215833	2	0	6	4	0	8	0	12
ENSG00000228167	0	0	0	0	0	0	0	0
ENSG00000225325	0	0	0	0	0	0	0	0
ENSG00000223344	0	0	0	0	0	0	0	0
ENSG00000150732	0	0	0	0	0	0	2	0
ENSG00000157064	8	12	4	6	19	2	16	31
ENSG00000288139	0	0	0	0	0	0	0	0
ENSG00000215808	0	0	0	0	222	0	2	21
ENSG00000059588	4621	3768	1513	854	1640	1064	966	2677
ENSG00000237379	0	0	0	0	0	0	0	0
ENSG00000232959	0	0	0	0	0	0	0	0
ENSG00000122224	314	350	60	77	0	32	45	56
ENSG00000162782	6	42	0	0	192	0	0	0
ENSG00000238051	0	0	0	0	0	0	0	0
ENSG00000233196	18	8	0	4	0	0	0	1
ENSG00000229220	7	7	20	0	0	13	8	8
ENSG00000143653	7091	2245	4203	7409	4701	5353	6448	7333
ENSG00000158711	6225	4168	2639	1456	5150	1044	2210	2343
ENSG00000227747	0	0	0	0	0	0	0	0
ENSG00000228081	0	0	0	0	0	0	0	0
ENSG00000228020	0	0	0	0	0	0	0	0
ENSG00000234975	1	0	0	0	0	2	0	1
ENSG00000162851	1696	505	1524	854	843	503	919	910
ENSG00000271427	12	0	2	4	0	0	6	5
ENSG00000143353	1035	1132	1277	491	2563	321	1111	904
ENSG00000197965	2483	8188	2638	981	6202	714	2951	1741
ENSG00000143493	1367	1525	993	1465	2160	800	1070	1244
ENSG00000230777	1	3	3	0	2	0	0	0
ENSG00000179397	34	37	29	14	6	31	1	36
ENSG00000224540	0	0	0	0	0	0	0	0
ENSG00000117592	9096	6977	10668	15882	11217	10169	13952	13369
ENSG00000186197	47	292	11	7	13	0	0	6
ENSG00000229067	0	0	1	1	0	2	0	1
ENSG00000230231	0	4	0	0	0	0	0	0
ENSG00000227711	0	0	0	0	0	0	0	0
ENSG00000261182	0	0	2	0	0	0	5	4
ENSG00000228879	0	0	2	0	0	6	4	7
ENSG00000227925	0	0	0	0	0	0	24	0
ENSG00000162670	0	0	0	0	48	1	11	0
ENSG00000225712	0	0	0	0	0	0	0	4
ENSG00000162761	2	0	0	0	0	2	8	8
ENSG00000143199	36	74	354	60	59	153	290	321
ENSG00000007908	53	3	45	5	10	396	48	6
ENSG00000092978	709	886	308	311	1165	207	394	352
ENSG00000143499	1521	4512	3929	1089	3010	879	2406	1582
ENSG00000188404	619	722	186	101	130	111	147	195
ENSG00000227735	0	0	0	0	0	0	0	0
ENSG00000143196	17	79	0	0	0	1	3	0
ENSG00000228504	0	0	0	0	0	0	0	0
ENSG00000274702	0	0	0	0	0	0	0	0
ENSG00000226211	0	0	0	0	0	0	0	0
ENSG00000236942	29	4	0	0	5	3	0	15
ENSG00000287205	1	0	0	3	0	0	0	0
ENSG00000203697	36	4	0	8	34	29	49	33
ENSG00000116574	30	12	0	10	3	21	6	12
ENSG00000287929	0	4	0	0	27	0	0	0
ENSG00000224896	0	0	0	0	0	0	0	0
ENSG00000226292	0	0	0	0	0	0	0	0
ENSG00000121481	455	493	201	153	613	55	449	351
ENSG00000227940	0	0	0	0	0	0	0	0
ENSG00000143248	6063	1695	1485	262	4518	1000	5671	4526
ENSG00000162814	5	117	0	15	30	15	0	0
ENSG00000225172	0	0	0	0	0	0	0	0
ENSG00000261642	0	0	0	0	0	0	4	0
ENSG00000228239	0	0	0	0	0	0	0	0
ENSG00000237283	0	0	0	0	0	0	0	0
ENSG00000116132	112	1	74	37	283	0	64	80
ENSG00000238042	2	0	0	0	0	0	20	0
ENSG00000271475	0	0	0	0	0	0	0	0
ENSG00000231877	8	0	6	0	6	0	0	0
ENSG00000116679	6019	5892	2984	1601	8456	580	3676	6015
ENSG00000228536	21	3	9	4	56	3	2	26
ENSG00000230550	11	0	10	16	0	27	26	274
ENSG00000229242	0	0	0	0	0	0	0	0
ENSG00000228470	0	8	5	0	0	2	5	8
ENSG00000152092	30	0	19	0	0	0	4	21
ENSG00000234984	0	0	0	0	0	0	0	0
ENSG00000231648	0	0	0	0	0	0	0	0
ENSG00000229983	0	0	2	0	0	0	0	0
ENSG00000215149	0	0	0	0	0	0	0	0
ENSG00000225122	0	0	0	0	0	0	0	0
ENSG00000225920	34	22	82	4	33	14	22	100
ENSG00000143476	283	1087	411	1174	450	186	434	741
ENSG00000121486	932	1237	659	1288	953	948	941	984
ENSG00000228437	0	0	0	0	0	0	3	0
ENSG00000057252	2065	5276	682	1183	7476	520	1617	1289
ENSG00000285718	0	0	0	0	0	0	0	0
ENSG00000234070	0	0	0	0	0	0	0	0
ENSG00000233620	0	0	0	0	0	0	0	0
ENSG00000237783	0	0	0	0	0	0	0	0
ENSG00000233018	0	0	0	0	0	0	0	0
ENSG00000123685	92	65	55	8	0	18	27	14
ENSG00000224783	0	0	0	0	0	0	0	0
ENSG00000162852	2053	1517	1512	852	1385	1574	1099	2662
ENSG00000232792	2	0	0	0	0	0	0	0
ENSG00000273004	7	4	0	1	25	0	3	8
ENSG00000143842	1936	1069	1291	1178	956	1125	2215	3087
ENSG00000268062	33	100	10	6	71	47	27	17
ENSG00000237409	1	0	0	0	0	0	0	0
ENSG00000116962	10382	2913	3156	11413	2877	2161	7017	11356
ENSG00000288078	0	0	4	0	0	0	0	0
ENSG00000271399	0	0	0	0	0	0	0	0
ENSG00000229757	0	0	0	0	0	0	0	0
ENSG00000232679	8	0	0	0	8	3	225	0
ENSG00000220749	106	88	69	48	52	42	92	47
ENSG00000181450	343	555	302	288	524	170	176	190
ENSG00000223519	124	11	17	12	21	17	19	36
ENSG00000120333	1241	808	441	1033	969	724	1033	1119
ENSG00000286285	20	11	0	0	80	4	6	0
ENSG00000225300	2	11	2	0	0	0	12	7
ENSG00000223842	21	8	30	2	31	2	0	12
ENSG00000162753	2	20	4	0	0	42	0	2
ENSG00000228247	1	1	0	1	1	0	5	0
ENSG00000231424	2	33	6	6	0	6	9	36
ENSG00000143355	19	24	8	0	82	0	18	44
ENSG00000287177	0	0	0	0	0	0	0	0
ENSG00000237193	0	0	0	0	0	0	0	0
ENSG00000223490	0	0	0	6	0	0	0	4
ENSG00000121644	1444	5974	968	1398	1109	1164	656	1343
ENSG00000174502	0	2301	0	0	20	8	2	0
ENSG00000224286	0	0	0	0	0	0	0	6
ENSG00000158715	1660	166	113	363	534	164	261	618
ENSG00000143195	30	32	173	105	977	2	79	397
ENSG00000162849	3	49	0	0	28	0	6	2
ENSG00000232824	0	0	0	0	0	0	0	0
ENSG00000273416	0	2	0	0	0	0	4	4
ENSG00000234142	0	3	0	2	0	0	11	1
ENSG00000282111	0	1	0	0	0	0	0	0
ENSG00000233410	0	0	0	0	0	0	0	0
ENSG00000067533	1181	783	938	485	1362	333	680	704
ENSG00000228955	4	2	1	4	0	0	0	22
ENSG00000270443	0	0	0	0	0	0	0	0
ENSG00000116209	8281	6290	11742	9631	16071	3998	9328	9742
ENSG00000224702	0	0	0	0	0	0	0	0
ENSG00000271811	0	0	0	0	0	0	2	0
ENSG00000224278	0	0	2	0	0	0	5	0
ENSG00000235492	0	0	0	0	0	0	0	0
ENSG00000287808	2	37	2	2	0	0	10	2
ENSG00000229840	2	0	0	1	0	0	0	1
ENSG00000116161	1836	3331	1117	2083	2609	984	3893	1972
ENSG00000226486	0	0	0	0	0	0	0	0
ENSG00000227687	0	0	0	0	0	0	0	0
ENSG00000231814	0	0	0	0	0	0	0	0
ENSG00000286210	0	0	0	9	0	24	0	0
ENSG00000287364	0	0	0	0	0	0	0	0
ENSG00000225063	0	0	0	0	0	0	0	0
ENSG00000260698	48	34	1	5	20	2	4	15
ENSG00000277007	54	42	12	0	0	2	50	56
ENSG00000229016	4	0	0	0	0	0	0	0
ENSG00000152104	440	1910	283	554	1090	52	327	921
ENSG00000236975	15	0	3	0	38	33	3	2
ENSG00000286541	0	0	0	0	0	0	0	0
ENSG00000117650	238	870	343	1047	632	174	406	650
ENSG00000235021	4	0	0	0	27	0	2	5
ENSG00000203724	169	152	88	189	101	176	121	227
ENSG00000225006	0	0	0	0	0	0	0	2
ENSG00000287633	0	0	4	0	8	12	1	0
ENSG00000158764	95	6	18	2	0	49	27	2
ENSG00000223375	1	0	0	0	0	0	0	2
ENSG00000230714	0	0	0	0	0	0	0	0
ENSG00000261065	0	0	0	0	0	0	0	0
ENSG00000260855	416	47	50	55	78	113	70	130
ENSG00000236206	0	0	0	0	0	0	8	2
ENSG00000168118	3116	2615	1418	2676	2556	1699	1460	2421
ENSG00000181101	0	0	0	0	0	0	0	0
ENSG00000173726	8290	5320	11601	4689	6430	5011	6613	5894
ENSG00000282852	0	0	0	0	0	0	0	0
ENSG00000152382	1220	881	1325	1119	1206	675	1264	1063
ENSG00000143839	49	6	0	48	56	12	30	97
ENSG00000232100	0	0	0	0	0	0	0	0
ENSG00000261024	0	0	1	0	0	0	0	4
ENSG00000230547	0	2	0	0	0	0	4	0
ENSG00000229703	2	0	0	0	0	7	6	0
ENSG00000176754	0	0	0	0	0	0	0	0
ENSG00000227953	189	71	8	9	22	54	9	83
ENSG00000232215	0	0	0	0	0	0	0	0
ENSG00000135829	4706	5257	3269	3678	5274	2243	4232	4291
ENSG00000228289	0	0	0	0	0	0	0	0
ENSG00000134717	1485	1430	654	862	2339	534	670	746
ENSG00000232989	0	0	0	0	0	0	0	0
ENSG00000233537	0	0	0	0	0	0	0	0
ENSG00000116668	285	359	151	146	214	222	339	214
ENSG00000143756	1598	1782	1335	1158	1835	969	641	945
ENSG00000278180	0	0	0	0	0	0	0	0
ENSG00000232341	1	0	0	0	0	1	0	0
ENSG00000287676	3	4	4	0	0	14	6	17
ENSG00000236792	8	4	0	9	6	4	1	1
ENSG00000143207	1943	1640	956	1341	2722	1033	2834	1457
ENSG00000270859	0	0	0	0	0	0	0	0
ENSG00000238224	0	0	0	0	0	0	0	0
ENSG00000286775	0	0	0	0	0	0	0	0
ENSG00000237492	0	0	0	0	0	0	0	0
ENSG00000230404	2	0	2	0	0	0	0	0
ENSG00000236230	5	1	3	2	0	2	8	5
ENSG00000026751	1180	3348	337	424	454	96	161	241
ENSG00000150681	138	325	71	6	178	24	63	50
ENSG00000116906	4162	3353	2032	2324	3116	1418	1457	1758
ENSG00000092969	16	3089	16	14	3696	26	37	27
ENSG00000157181	1551	1491	1152	1328	2240	1012	1805	925
ENSG00000250762	0	3	0	2	0	0	3	5
ENSG00000236720	0	0	0	0	0	0	0	0
ENSG00000227421	5	0	0	0	0	0	0	0
ENSG00000227240	10	0	31	37	67	109	26	10
ENSG00000076258	317	923	991	226	916	1295	417	388
ENSG00000286073	0	0	0	0	0	0	0	0
ENSG00000231084	13	7	11	11	50	2	20	3
ENSG00000117697	951	1198	661	1025	1688	531	1047	802
ENSG00000235083	0	0	0	0	0	0	0	0
ENSG00000162669	16	41	0	17	0	0	4	0
ENSG00000132681	9	270	0	0	0	0	0	16
ENSG00000225904	0	0	0	0	0	0	0	0
ENSG00000270920	0	0	0	0	0	0	0	0
ENSG00000281664	4	4	0	0	0	2	6	2
ENSG00000143641	5113	3467	1633	2153	1894	3161	1924	3074
ENSG00000227630	11	18	6	2	32	16	16	39
ENSG00000228830	0	0	0	0	0	0	0	0
ENSG00000010932	24	83	0	110	0	6	45	662
ENSG00000282849	11	0	4	0	90	28	6	4
ENSG00000276520	0	2	0	0	0	1	0	0
ENSG00000226640	0	0	0	0	0	0	0	0
ENSG00000010072	608	543	294	292	264	328	235	343
ENSG00000135766	882	1282	2386	1222	1039	913	701	1231
ENSG00000279261	2	1	0	0	0	0	0	0
ENSG00000213051	0	4	0	0	0	0	0	2
ENSG00000238054	0	0	0	0	0	0	0	0
ENSG00000163534	280	61	4	1	0	6	11	48
ENSG00000168243	89	17	196	24	0	0	228	2
ENSG00000281453	0	0	0	0	0	0	0	0
ENSG00000237469	0	0	0	0	0	0	0	0
ENSG00000224939	0	0	0	5	12	0	2	8
ENSG00000227613	0	0	0	0	0	0	0	0
ENSG00000116183	32	1	132	0	0	3941	554	280
ENSG00000270106	0	0	0	0	0	0	4	0
ENSG00000232194	3	2	0	2	0	1	2	0
ENSG00000235152	0	0	0	0	0	0	0	0
ENSG00000231612	0	0	0	0	0	0	0	0
ENSG00000237980	11	2	0	2	0	0	4	2
ENSG00000271036	0	0	0	0	0	0	0	0
ENSG00000230849	0	0	0	0	0	4	0	14
ENSG00000170382	381	340	119	4	73	18	48	37
ENSG00000226868	0	0	0	0	0	4	0	0
ENSG00000279401	0	0	0	0	0	0	0	0
ENSG00000272362	2	0	0	0	0	0	0	4
ENSG00000287450	1	0	0	0	0	0	0	0
ENSG00000237011	0	0	0	0	0	0	0	4
ENSG00000233583	0	5	0	1	0	0	4	1
ENSG00000066027	6398	3741	5317	5432	6618	3130	4357	4974
ENSG00000286263	0	0	0	0	19	0	0	8
ENSG00000227006	24	28	6	0	0	14	6	7
ENSG00000236372	0	0	0	0	0	0	0	0
ENSG00000224525	0	0	0	3	0	0	0	0
ENSG00000173728	7	4	0	0	0	0	2	0
ENSG00000094975	1912	2615	2057	1163	6263	1061	2549	1269
ENSG00000225811	0	0	0	0	0	0	0	0
ENSG00000273093	1	0	0	0	0	0	0	2
ENSG00000162772	513	2305	1712	308	794	970	1904	786
ENSG00000227818	0	0	0	0	0	0	0	0
ENSG00000135828	244	386	187	174	379	50	55	141
ENSG00000286398	0	11	0	327	0	0	1	2
ENSG00000076356	1598	311	1042	327	1582	378	570	895
ENSG00000185523	1	1	4	3	14	0	7	3
ENSG00000236108	0	0	0	0	0	0	0	0
ENSG00000116711	58	185	17	19	651	45	35	12
ENSG00000226750	0	0	0	0	0	0	0	0
ENSG00000285665	43	121	45	11	28	61	23	26
ENSG00000231022	0	0	0	0	0	0	0	0
ENSG00000224436	0	0	0	0	0	0	0	0
ENSG00000228208	0	0	0	0	0	0	2	0
ENSG00000273384	6	2	0	0	0	1	0	16
ENSG00000238061	0	10	6	0	0	0	4	6
ENSG00000234915	4	0	0	0	0	1	2	3
ENSG00000143845	795	241	2386	6733	107	3057	10380	10715
ENSG00000235862	0	0	0	0	0	3	0	0
ENSG00000227585	0	0	0	0	0	0	0	0
ENSG00000157060	0	0	0	0	0	0	0	0
ENSG00000237213	0	0	0	0	0	0	0	0
ENSG00000224260	0	0	0	0	0	0	0	0
ENSG00000213045	4	0	0	3	20	2	0	0
ENSG00000287220	4	0	0	0	0	0	0	2
ENSG00000230063	0	0	0	0	0	0	0	2
ENSG00000235467	0	0	0	0	0	0	0	0
ENSG00000123684	11798	8834	10380	8430	21424	2660	7588	6424
ENSG00000117707	5564	7865	7765	4245	14860	7621	5225	10275
ENSG00000228044	0	0	2	12	0	3	11	411
ENSG00000225338	3	1	0	0	0	0	1	1
ENSG00000224407	0	0	0	0	0	0	0	0
ENSG00000232463	0	0	0	0	0	0	0	0
ENSG00000237457	0	0	0	0	0	0	0	0
ENSG00000225171	23	44	15	4	32	6	12	20
ENSG00000226843	0	0	0	0	0	0	0	0
ENSG00000235386	0	0	0	0	0	0	0	0
ENSG00000123836	1319	960	283	276	1324	406	889	585
ENSG00000213690	0	0	0	0	0	0	0	0
ENSG00000223982	0	0	0	0	0	0	0	0
ENSG00000229832	40	18	14	2	46	17	11	6
ENSG00000117691	899	3087	951	2397	1364	925	915	1799
ENSG00000225233	0	0	0	0	0	0	0	0
ENSG00000274895	76	101	8	52	23	108	18	46
ENSG00000237514	0	0	0	0	0	0	0	0
ENSG00000287856	0	0	0	0	0	0	0	0
ENSG00000228067	0	6	0	0	0	0	0	0
ENSG00000226375	1	2	0	0	0	0	0	0
ENSG00000203705	753	751	595	689	747	218	496	376
ENSG00000224040	3	6	0	1	0	0	0	2
ENSG00000228686	14	12	5	0	0	0	17	12
ENSG00000279838	12	4	2	5	80	0	16	10
ENSG00000174175	36	44	0	1	0	99	22	334
ENSG00000236401	0	0	0	0	0	0	0	0
ENSG00000241475	0	0	0	17	0	0	10	359
ENSG00000215800	0	0	0	0	0	0	0	0
ENSG00000286421	0	0	0	0	0	0	0	0
ENSG00000270936	0	0	0	0	0	0	0	0
ENSG00000008118	2	61	0	0	12	0	4	8
ENSG00000171161	848	2801	1442	1204	880	674	665	1351
ENSG00000241505	0	0	0	0	0	0	0	0
ENSG00000224535	0	0	0	0	0	0	0	0
ENSG00000282097	8	0	28	2	0	12	10	9
ENSG00000261453	0	2	0	0	0	0	0	0
ENSG00000231020	0	0	0	0	0	0	0	0
ENSG00000270818	0	0	0	0	0	0	0	0
ENSG00000196878	229	1375	60	787	1396	1625	282	316
ENSG00000133059	517	1078	402	487	1040	205	334	577
ENSG00000225561	0	0	0	0	0	0	1	0
ENSG00000242529	0	0	0	0	0	0	0	0
ENSG00000074964	6749	2855	2062	6329	2066	1910	3319	6869
ENSG00000223847	0	0	0	0	0	0	0	0
ENSG00000277704	0	0	0	0	0	0	0	0
ENSG00000116918	1282	1102	1378	668	1111	520	679	995
ENSG00000287445	0	18	2	8	0	0	8	0
ENSG00000259815	0	0	0	0	0	0	0	0
ENSG00000240963	0	0	0	0	0	0	0	0
ENSG00000226570	0	0	0	0	0	0	0	0
ENSG00000198929	406	153	246	132	40	288	68	213
ENSG00000272167	32	18	0	0	26	0	6	53
ENSG00000230628	18	0	1	21	0	90	35	218
ENSG00000162771	0	0	0	0	0	0	0	0
ENSG00000227579	2	0	0	0	0	6	8	0
ENSG00000176393	1457	3596	2292	2259	2070	997	3861	1426
ENSG00000174606	1431	1662	1096	756	1119	726	886	1018
ENSG00000179914	4	3	0	13	0	40	0	6
ENSG00000235750	763	1521	253	252	1676	717	169	645
ENSG00000121446	10	2	150	2	36	25	0	6
ENSG00000226758	0	0	1	0	0	0	1	0
ENSG00000236905	0	10	9	1	0	0	0	6
ENSG00000233304	0	0	0	0	24	0	0	0
ENSG00000288007	26	1	0	8	0	14	4	10
ENSG00000227887	0	0	0	0	0	0	0	0
ENSG00000116903	1052	977	620	423	706	473	378	626
ENSG00000228255	0	0	0	0	0	0	0	0
ENSG00000226196	0	0	0	0	0	0	0	0
ENSG00000287354	0	0	0	0	0	0	0	0
ENSG00000233827	0	0	0	0	0	0	2	0
ENSG00000198797	2	0	2	0	0	6	0	18
ENSG00000151414	3698	3274	2505	2910	4915	1483	2633	2985
ENSG00000177614	629	555	9	593	441	817	13	1684
ENSG00000235182	0	0	0	0	0	0	0	0
ENSG00000213041	2	0	0	0	0	0	0	3
ENSG00000287157	0	0	0	0	0	0	0	0
ENSG00000233920	0	2	7	0	0	1	2	0
ENSG00000183831	1	0	12	0	37	30	2	4
ENSG00000225755	9	0	0	0	20	0	0	0
ENSG00000197472	2	0	0	0	0	0	0	0
ENSG00000230184	0	2	0	0	0	0	0	3
ENSG00000232436	0	0	0	0	0	0	0	0
ENSG00000231718	0	0	0	0	0	0	0	0
ENSG00000136643	1810	1573	593	668	1166	298	756	675
ENSG00000232537	0	0	0	0	0	0	0	0
ENSG00000226036	0	0	0	0	24	0	0	0
ENSG00000285521	2	6	0	0	0	0	0	0
ENSG00000236317	4	0	0	0	0	0	0	0
ENSG00000176855	0	0	0	0	0	0	1	2
ENSG00000227728	0	0	0	0	0	0	0	0
ENSG00000133069	10	142	8	10	38	4	14	46
ENSG00000162877	9	6	6	2	0	8	10	4
ENSG00000233461	218	93	59	46	60	32	38	40
ENSG00000225401	2	0	0	0	0	0	0	0
ENSG00000228190	0	0	0	0	0	0	0	0
ENSG00000135747	0	0	0	0	0	0	0	0
ENSG00000227237	0	4	0	0	0	0	0	0
ENSG00000069248	1636	1790	1164	875	868	629	731	1148
ENSG00000232812	0	0	0	0	0	0	0	0
ENSG00000242042	0	0	0	0	0	0	0	0
ENSG00000234464	2	0	0	0	0	0	0	0
ENSG00000253148	0	0	0	0	1	0	0	0
ENSG00000227751	0	0	0	0	0	0	0	0
ENSG00000090104	2407	25969	1797	623	8944	1023	3646	1260
ENSG00000285280	27	47	0	12	244	14	37	48
ENSG00000232892	3	0	0	0	0	0	0	2
ENSG00000236950	0	0	0	0	0	0	0	0
ENSG00000236468	0	0	0	0	0	0	0	1
ENSG00000185220	316	434	314	186	249	92	73	217
ENSG00000226003	0	0	0	0	0	0	0	0
ENSG00000230813	2	0	0	0	65	0	0	0
ENSG00000236101	0	0	0	0	0	0	0	0
ENSG00000162769	921	1111	1103	729	1606	196	1326	1096
ENSG00000133065	654	2249	136	348	969	428	109	1130
ENSG00000278684	0	0	0	0	0	0	0	0
ENSG00000236775	0	0	0	0	0	0	0	0
ENSG00000042781	30	86	46	974	0	928	134	1089
ENSG00000234754	0	0	0	2	0	22	0	12
ENSG00000233084	9	32	0	6	8	2	4	0
ENSG00000227815	6	11	0	10	0	0	4	0
ENSG00000287046	2	0	0	0	0	8	0	0
ENSG00000223774	2	5	0	0	0	0	0	0
ENSG00000228863	24	28	1	0	0	0	2	0
ENSG00000228646	0	0	0	0	0	0	0	0
ENSG00000229112	0	0	0	0	0	0	0	0
ENSG00000233332	0	0	0	0	0	0	0	0
ENSG00000231984	0	0	0	0	0	0	0	0
ENSG00000286213	0	0	0	0	0	0	0	0
ENSG00000226876	0	0	0	0	0	0	0	6
ENSG00000277462	79	165	129	90	160	125	89	138
ENSG00000225591	0	0	0	0	0	0	0	0
ENSG00000035687	1445	1545	724	1297	1443	543	786	1011
ENSG00000213080	32	113	30	43	79	8	26	40
ENSG00000180287	0	0	4	0	0	0	0	2
ENSG00000226693	0	0	0	0	0	0	0	0
ENSG00000234678	540	215	56	191	626	83	149	113
ENSG00000231272	0	0	0	0	0	0	0	0
ENSG00000223828	2	0	0	0	0	0	0	0
ENSG00000163431	52	48	140	14	22	35	65	127
ENSG00000230124	852	1592	325	1009	723	546	980	1570
ENSG00000226723	1	3	1	0	0	0	0	0
ENSG00000272672	0	0	0	0	12	0	0	3
ENSG00000228982	0	0	0	0	0	0	0	0
ENSG00000235096	0	0	5	0	0	0	0	1
ENSG00000007341	370	347	284	257	295	146	395	351
ENSG00000286747	12	18	14	16	0	16	9	27
ENSG00000236069	2	3	0	0	0	1	0	0
ENSG00000236244	0	0	0	0	0	0	0	0
ENSG00000272865	0	6	0	35	0	0	0	0
ENSG00000117222	1321	1409	1160	787	1441	912	885	864
ENSG00000143324	907	2494	375	1199	3400	789	2035	917
ENSG00000229871	3	0	4	0	0	0	0	0
ENSG00000225222	0	0	0	0	0	0	0	0
ENSG00000118193	190	1005	212	637	502	218	444	737
ENSG00000231940	24	2	0	0	6	0	0	8
ENSG00000198842	0	2	2	0	0	0	0	2
ENSG00000286619	38	41	0	0	0	10	0	6
ENSG00000198756	39	99	20	14	2342	10	6	27
ENSG00000259823	3	9	0	0	0	0	0	0
ENSG00000271558	0	0	0	0	0	0	0	0
ENSG00000227554	0	1	0	0	0	0	0	0
ENSG00000178596	0	0	0	0	0	0	0	0
ENSG00000135749	392	639	61	11	942	28	76	51
ENSG00000143786	49	76	30	72	3	28	13	23
ENSG00000054282	58	50	47	20	107	19	92	23
ENSG00000183780	20	11	0	0	80	6	2	0
ENSG00000229663	1	0	0	0	0	0	0	0
ENSG00000162702	2562	1310	1111	1820	2963	1205	1176	2027
ENSG00000251508	0	0	0	0	0	0	0	0
ENSG00000238272	3	0	0	0	0	1	0	0
ENSG00000228530	0	0	0	0	0	0	0	0
ENSG00000235060	2	2	0	0	1	0	0	0
ENSG00000143194	0	10	6	19	101	2	2	2
ENSG00000229531	6	0	0	0	0	0	0	0
ENSG00000271329	0	0	0	0	0	0	0	0
ENSG00000054267	2128	2873	1316	963	1566	763	910	1285
ENSG00000287921	0	0	0	0	0	0	0	0
ENSG00000177800	4	2	2	0	0	0	6	0
ENSG00000232166	8	0	0	0	0	0	0	0
ENSG00000175137	1308	1523	1080	1174	701	473	642	1192
ENSG00000134245	142	86	31	23	122	28	40	60
ENSG00000227373	6	2	0	13	26	16	22	18
ENSG00000228175	45	44	16	30	28	8	47	88
ENSG00000069275	13389	16456	14057	14043	9328	6663	9064	14035
ENSG00000143674	477	1710	301	616	2460	78	193	252
ENSG00000237317	0	0	0	0	0	0	0	0
ENSG00000187889	775	8	107	175	319	579	464	927
ENSG00000134375	3256	1663	2429	2835	2544	1932	2700	1698
ENSG00000097046	340	791	115	557	270	33	99	600
ENSG00000232113	0	0	0	0	0	0	0	0
ENSG00000282718	0	0	0	0	0	0	0	0
ENSG00000231378	2	0	0	0	0	0	0	0
ENSG00000235605	0	0	1	0	0	0	0	0
ENSG00000223525	4	0	0	0	0	0	0	0
ENSG00000224857	2	8	7	1	0	3	10	0
ENSG00000273367	0	8	0	0	0	0	0	0
ENSG00000230604	2	0	0	0	0	2	0	1
ENSG00000231605	0	0	0	4	1	0	0	0
ENSG00000236358	2	9	0	0	0	0	0	1
ENSG00000203737	4	0	0	0	0	0	0	0
ENSG00000238003	2	0	0	0	0	0	0	10
ENSG00000215873	0	0	0	0	0	0	0	0
ENSG00000185420	421	623	176	602	427	168	238	365
ENSG00000076321	984	897	778	592	1182	586	686	707
ENSG00000272175	2	7	5	0	0	0	0	0
ENSG00000135778	995	1127	1136	1066	925	315	753	1163
ENSG00000213070	0	0	0	0	0	1	0	0
ENSG00000282265	0	4	0	0	0	0	1	0
ENSG00000229747	0	0	0	0	0	0	0	0
ENSG00000117280	1756	2558	1752	1106	3323	688	1707	1638
ENSG00000233985	4	0	0	1	146	30	35	54
ENSG00000232175	0	0	0	0	0	0	0	5
ENSG00000287423	0	0	0	0	0	0	0	0
ENSG00000286774	0	0	0	0	0	0	0	0
ENSG00000236719	0	1662	0	0	0	0	32	2
ENSG00000136636	4594	8539	4788	10989	5940	2971	6065	8114
ENSG00000225486	1	1	1	3	0	2	2	2
ENSG00000227043	0	0	0	1	31	118	11	0
ENSG00000163874	885	1206	386	170	660	130	389	801
ENSG00000285777	0	21	0	0	70	22	0	0
ENSG00000237249	2	0	1	0	14	1	0	0
ENSG00000286109	0	0	0	0	0	0	0	0
ENSG00000213068	0	0	0	0	0	0	0	0
ENSG00000054392	16	10	88	14	8	1	5	7
ENSG00000227994	0	0	0	0	0	0	0	0
ENSG00000286552	0	0	0	0	0	0	0	0
ENSG00000122223	157	194	30	34	48	40	18	16
ENSG00000235869	0	0	0	0	16	0	0	0
ENSG00000188739	20	39	24	7	81	21	14	27
ENSG00000286666	0	0	0	0	0	0	0	0
ENSG00000135750	324	587	595	588	550	105	111	402
ENSG00000273198	0	6	12	0	0	0	0	0
ENSG00000203730	1	8	0	0	0	0	14	28
ENSG00000225719	0	0	0	0	0	0	0	0
ENSG00000273483	9	8	0	10	31	0	4	8
ENSG00000287987	0	0	0	0	0	0	0	0
ENSG00000203729	0	0	0	0	0	0	0	2
ENSG00000232809	0	4	0	0	0	0	0	0
ENSG00000284623	0	0	0	0	0	0	0	0
ENSG00000285981	0	0	0	0	0	0	0	0
ENSG00000261729	0	0	0	0	0	0	0	0
ENSG00000229228	1	4	0	0	0	4	0	0
ENSG00000215796	0	0	0	0	6	0	2	0
ENSG00000233047	0	0	0	0	0	0	0	0
ENSG00000143341	227	261	1767	150	644	922	533	1379
ENSG00000228309	0	0	0	0	0	0	0	0
ENSG00000229739	82	53	33	14	122	2	55	82
ENSG00000116703	4	4	1	0	0	0	3	12
ENSG00000273874	0	9	0	0	0	0	0	0
ENSG00000278757	0	0	0	0	0	0	0	0
ENSG00000264341	0	0	0	0	0	0	0	0
ENSG00000264101	0	0	0	0	0	0	0	0
ENSG00000252404	0	0	0	0	0	0	0	0
ENSG00000243267	0	0	0	0	26	0	0	0
ENSG00000239149	2	4	0	3	0	0	8	11
ENSG00000252151	0	0	0	0	0	0	0	0
ENSG00000252969	0	0	0	0	0	0	0	0
ENSG00000252417	0	0	0	0	0	0	0	0
ENSG00000252956	0	0	0	0	25	0	0	2
ENSG00000265606	0	0	0	0	0	0	0	0
ENSG00000284357	0	0	0	0	0	0	0	0
ENSG00000207237	0	0	0	0	0	0	0	0
ENSG00000222784	0	0	0	0	0	0	0	0
ENSG00000266210	0	0	0	0	0	0	0	0
ENSG00000265961	0	0	0	0	0	0	0	0
ENSG00000251866	0	0	0	0	0	0	0	0
ENSG00000252691	0	0	0	0	0	0	0	0
ENSG00000253005	0	0	0	0	0	0	0	0
ENSG00000238316	0	0	0	0	0	0	0	0
ENSG00000207941	0	0	0	0	0	0	0	0
ENSG00000264773	2	7	2	0	0	0	6	2
ENSG00000252448	12	6	0	0	0	0	4	3
ENSG00000200421	0	0	0	0	0	0	0	0
ENSG00000222282	0	1	4	0	0	0	0	1
ENSG00000199963	0	0	0	0	0	0	0	0
ENSG00000264698	0	0	0	0	0	0	0	0
ENSG00000207328	0	0	0	0	0	0	0	0
ENSG00000207466	0	0	0	0	0	0	0	0
ENSG00000252368	0	0	0	0	0	0	0	0
ENSG00000206779	0	0	0	0	0	0	0	0
ENSG00000265596	0	0	0	0	0	0	0	0
ENSG00000212541	1	9	0	0	0	0	3	1
ENSG00000200796	0	0	0	0	0	0	0	0
ENSG00000252190	0	0	0	0	0	0	0	0
ENSG00000264613	0	0	0	0	0	0	0	0
ENSG00000199240	0	0	0	0	0	1	2	8
ENSG00000277168	0	0	0	0	0	0	0	0
ENSG00000283724	0	0	0	0	0	0	0	0
ENSG00000284410	0	0	0	0	0	0	0	0
ENSG00000252018	0	0	0	0	0	0	0	0
ENSG00000206627	1	4	0	6	0	0	0	1
ENSG00000283414	0	0	0	0	0	0	0	0
ENSG00000207508	0	0	0	0	0	0	0	0
ENSG00000200171	0	0	0	0	0	0	0	0
ENSG00000207194	0	0	0	0	0	2	0	0
ENSG00000283477	0	0	0	0	0	0	0	0
ENSG00000264834	0	0	0	0	0	5	0	16
ENSG00000263675	9	7	22	3	0	1	1	36
ENSG00000266188	0	0	0	0	0	0	1	0
ENSG00000206981	1	0	0	0	0	0	0	0
ENSG00000200174	0	0	0	0	0	0	0	0
ENSG00000265815	0	1	0	0	0	0	0	2
ENSG00000238653	0	0	0	0	0	0	0	0
ENSG00000212624	2	0	0	2	0	0	4	0
ENSG00000200575	0	0	0	0	0	0	0	0
ENSG00000212360	0	0	0	0	0	0	0	0
ENSG00000242860	0	4	0	0	2	0	0	0
ENSG00000263908	0	0	0	0	0	0	0	0
ENSG00000283690	0	0	0	0	0	0	0	0
ENSG00000199921	0	0	0	0	0	0	0	0
ENSG00000251825	0	0	0	0	0	0	0	0
ENSG00000201153	0	0	0	0	0	0	0	0
ENSG00000222624	0	0	0	0	0	0	0	0
ENSG00000223152	0	0	0	0	0	0	0	0
ENSG00000212308	0	0	0	0	0	0	0	0
ENSG00000279049	0	0	0	0	0	0	0	0
ENSG00000276081	0	0	0	0	0	0	0	0
ENSG00000239640	0	0	0	0	0	0	0	0
ENSG00000252338	0	0	0	0	0	0	0	0
ENSG00000251785	0	0	0	0	0	0	0	0
ENSG00000239319	0	0	0	0	0	0	0	0
ENSG00000222849	0	0	0	0	0	0	0	0
ENSG00000283749	0	0	0	0	0	0	0	0
ENSG00000251767	0	0	0	0	0	0	0	0
ENSG00000243437	0	0	0	0	0	0	0	0
ENSG00000202263	0	0	0	0	0	0	0	2
ENSG00000199318	0	3	0	0	0	0	0	0
ENSG00000199666	0	0	0	0	0	0	0	0
ENSG00000200601	0	0	0	0	0	0	0	0
ENSG00000242482	0	0	0	0	0	0	0	0
ENSG00000212366	0	0	0	0	0	0	0	0
ENSG00000201620	0	0	0	0	0	0	0	0
ENSG00000206817	0	1	0	0	0	0	0	0
ENSG00000284247	0	0	0	0	0	0	0	0
ENSG00000200839	0	0	0	0	0	0	0	0
ENSG00000264963	0	0	0	0	0	0	0	0
ENSG00000264271	0	3	0	0	0	0	0	0
ENSG00000239504	0	0	0	0	0	0	0	0
ENSG00000284202	0	0	0	0	0	0	0	0
ENSG00000251720	0	0	0	3	0	0	0	2
ENSG00000274321	0	0	0	0	0	0	0	0
ENSG00000198974	0	0	0	0	0	0	0	0
ENSG00000212248	1	0	0	0	0	0	0	2
ENSG00000207962	0	0	0	0	0	0	1	1
ENSG00000276884	0	0	0	0	0	0	0	0
ENSG00000207234	8	4	1	1	26	3	0	5
ENSG00000202259	0	0	0	0	0	0	0	0
ENSG00000212459	0	0	0	0	0	0	0	0
ENSG00000278287	0	0	0	0	0	0	0	0
ENSG00000277565	0	0	0	0	0	0	0	0
ENSG00000263526	4	0	0	0	14	0	0	0
ENSG00000211575	0	0	0	8	0	0	0	0
ENSG00000275823	0	0	0	0	0	0	0	0
ENSG00000277689	0	0	0	0	0	0	0	0
ENSG00000274199	0	0	0	0	0	0	0	0
ENSG00000202254	0	0	0	0	0	0	0	0
ENSG00000244256	36	7	5	6	0	7	10	21
ENSG00000201491	0	0	0	0	0	0	0	0
ENSG00000199831	0	0	0	0	0	0	0	0
ENSG00000275455	0	0	0	0	0	0	0	0
ENSG00000252162	0	0	0	0	0	0	0	0
ENSG00000272051	0	0	0	0	0	0	0	0
ENSG00000283899	1	0	0	0	0	0	0	0
ENSG00000200800	0	0	0	0	0	0	0	0
ENSG00000207502	0	0	0	0	0	0	0	0
ENSG00000252530	0	0	0	0	0	0	0	0
ENSG00000200536	0	0	0	0	0	0	0	0
ENSG00000211543	0	0	0	0	0	0	0	0
ENSG00000252797	5	6	0	0	0	0	0	2
ENSG00000212266	0	0	0	0	0	0	0	0
ENSG00000222209	0	0	0	0	0	0	0	0
ENSG00000277141	0	0	0	0	0	0	0	0
ENSG00000215930	0	0	0	0	0	0	0	0
ENSG00000238761	0	0	0	0	0	0	0	0
ENSG00000201114	2	0	0	0	0	0	0	0
ENSG00000206679	10	0	5	0	0	4	4	21
ENSG00000264419	3	0	0	0	0	1	9	0
ENSG00000222069	4	0	0	0	0	0	0	6
ENSG00000199879	0	2	0	0	0	0	17	10
ENSG00000252005	0	0	0	0	0	0	0	0
ENSG00000252510	0	0	0	0	0	0	0	0
ENSG00000252830	0	0	0	0	0	0	0	0
ENSG00000239984	0	0	0	0	0	0	0	0
ENSG00000283296	1	0	0	0	0	0	1	0
ENSG00000252717	0	0	0	0	0	0	0	0
ENSG00000194297	0	0	0	3	0	4	3	20
ENSG00000277313	0	0	0	0	0	0	0	0
ENSG00000207341	0	0	0	0	0	0	0	0
ENSG00000207472	0	0	0	0	0	0	0	0
ENSG00000206880	0	0	0	0	0	0	0	0
ENSG00000252552	2	0	0	0	15	4	0	0
ENSG00000199849	0	0	0	0	0	0	0	0
ENSG00000252407	0	0	0	0	0	0	0	0
ENSG00000212538	0	0	0	0	0	0	0	0
ENSG00000251813	0	0	0	0	0	0	0	0
ENSG00000207108	0	0	0	0	0	0	0	0
ENSG00000201312	0	0	0	0	0	0	0	0
ENSG00000202491	0	0	0	0	0	0	0	0
ENSG00000201596	0	0	0	0	0	0	0	0
ENSG00000276839	0	0	0	0	0	0	0	0
ENSG00000207974	0	0	0	0	0	0	0	0
ENSG00000273629	0	0	0	0	0	0	0	0
ENSG00000201493	0	0	0	0	0	0	0	0
ENSG00000215952	0	0	0	0	0	0	0	0
ENSG00000200139	0	0	0	0	0	0	0	0
ENSG00000283575	0	0	0	0	0	0	0	0
ENSG00000238765	0	0	0	3	0	0	0	2
ENSG00000206659	2	0	0	0	0	0	0	0
ENSG00000253025	0	0	0	0	0	0	0	0
ENSG00000201544	7	5	7	6	1	4	13	11
ENSG00000202498	0	0	0	0	0	0	0	0
ENSG00000221545	0	0	1	0	0	0	0	2
ENSG00000252906	0	0	4	0	0	0	0	0
ENSG00000206692	0	0	0	0	0	0	0	0
ENSG00000202329	0	0	0	0	0	0	0	0
ENSG00000242794	0	0	0	0	0	0	0	0
ENSG00000212144	2	0	0	0	0	0	0	0
ENSG00000283340	0	0	0	0	0	0	0	0
ENSG00000252860	6	0	0	2	0	2	2	0
ENSG00000252501	0	0	0	0	0	0	0	0
ENSG00000263390	0	0	0	0	0	0	0	0
ENSG00000207181	4	8	2	0	0	4	1	2
ENSG00000265744	0	0	0	0	0	0	0	0
ENSG00000264377	0	0	0	0	0	0	0	0
ENSG00000207149	0	0	0	0	0	0	0	0
ENSG00000283936	0	0	0	0	0	0	0	0
ENSG00000284485	0	0	0	0	0	0	0	0
ENSG00000201638	0	0	0	0	0	0	0	0
ENSG00000275213	0	0	0	0	0	0	0	0
ENSG00000239494	17	17	17	4	0	2	0	9
ENSG00000252371	0	0	0	0	0	0	0	0
ENSG00000199442	0	0	0	0	0	0	0	0
ENSG00000200033	0	0	0	0	0	0	7	0
ENSG00000239690	0	0	0	0	0	0	0	0
ENSG00000202184	0	0	0	0	0	0	0	0
ENSG00000241395	0	0	2	0	13	0	0	0
ENSG00000200982	0	0	0	0	0	0	0	0
ENSG00000275207	9	0	0	0	0	0	0	2
ENSG00000222407	0	0	0	0	0	0	0	0
ENSG00000222986	0	0	0	0	0	0	0	0
ENSG00000265435	0	0	0	0	0	0	0	3
ENSG00000200495	0	0	0	0	0	0	0	0
ENSG00000202609	0	0	0	0	0	0	0	0
ENSG00000252553	0	0	0	0	0	0	0	0
ENSG00000222240	0	0	0	0	0	0	0	0
ENSG00000212187	0	0	0	0	0	0	0	0
ENSG00000206637	4	0	0	0	0	0	0	0
ENSG00000253097	0	0	0	0	0	0	0	0
ENSG00000200036	0	0	0	0	0	0	0	0
ENSG00000201421	0	0	0	0	0	0	0	0
ENSG00000212610	0	0	0	0	0	0	0	0
ENSG00000252484	0	0	0	0	0	0	0	0
ENSG00000201944	6	0	5	0	0	0	0	4
ENSG00000200327	0	0	0	0	0	0	0	0
ENSG00000206905	0	0	0	0	0	0	0	0
ENSG00000200972	0	0	0	0	0	0	0	0
ENSG00000243051	4	2	0	1	0	0	21	2
ENSG00000252011	0	0	0	0	0	0	0	0
ENSG00000207326	6	0	0	0	0	0	0	0
ENSG00000212205	18	0	2	0	18	0	1	6
ENSG00000274121	0	0	0	0	0	0	0	0
ENSG00000264358	0	4	0	0	0	0	0	0
ENSG00000206640	0	0	0	0	0	0	0	0
ENSG00000212527	0	0	0	0	0	0	0	0
ENSG00000252879	0	0	2	0	0	0	0	0
ENSG00000252612	0	0	0	0	0	0	6	0
ENSG00000202264	0	0	0	0	0	0	0	0
ENSG00000285609	0	0	0	0	0	0	0	0
ENSG00000206762	9	1	1	1	23	1	0	8
ENSG00000252084	0	0	0	0	0	0	0	0
ENSG00000200085	0	0	0	0	0	0	0	0
ENSG00000264500	2	6	1	11	0	0	0	2
ENSG00000202025	0	0	0	0	0	0	0	0
ENSG00000225545	0	0	0	0	0	0	0	0
ENSG00000206990	0	0	0	0	0	0	0	0
ENSG00000230175	2	0	0	0	0	7	6	0
ENSG00000225272	1	0	0	0	0	0	0	3
ENSG00000215838	0	2	2	4	0	0	11	0
ENSG00000273365	0	6	0	0	0	4	0	0
ENSG00000224358	24	12	26	10	25	9	18	30
ENSG00000230659	0	0	0	0	0	0	0	0
ENSG00000162545	2944	232	2353	2204	6273	2049	1771	1807
ENSG00000090432	809	886	919	650	781	559	638	1367
ENSG00000215520	0	0	0	0	0	0	0	0
ENSG00000183114	0	2	0	0	0	4	3	4
ENSG00000158825	10	97	34	736	189	227	180	504
ENSG00000158828	1223	342	1277	1966	155	672	1175	1362
ENSG00000284005	0	0	0	0	0	0	0	0
ENSG00000117242	97	86	26	49	84	38	36	42
ENSG00000234473	0	0	0	0	0	0	0	0
ENSG00000238754	0	0	0	0	0	0	0	0
ENSG00000134371	1616	1989	1177	1310	3429	1145	1728	1157
ENSG00000221680	0	0	0	0	0	0	0	0
ENSG00000162630	18	99	20	0	166	4	16	22
ENSG00000276735	1	2	2	0	0	0	0	0
ENSG00000232077	2	12	0	0	0	6	6	2
ENSG00000229639	0	0	0	0	0	0	0	0
ENSG00000287453	0	96	0	0	43	0	207	0
ENSG00000270615	0	0	0	0	0	0	0	0
ENSG00000287283	0	0	0	0	0	0	0	0
ENSG00000240692	0	0	0	0	0	0	0	0
ENSG00000229359	0	0	0	0	0	0	0	0
ENSG00000237919	0	0	0	0	0	0	2	0
ENSG00000066557	705	849	565	437	1010	592	741	722
ENSG00000244389	0	0	0	0	0	0	0	0
ENSG00000228988	0	0	0	0	0	0	2	0
ENSG00000118454	662	1287	397	593	1052	248	481	503
ENSG00000226088	0	2	0	0	0	0	0	10
ENSG00000116761	2076	53	603	4449	418	1601	799	645
ENSG00000278636	0	0	0	0	0	1	0	0
ENSG00000271992	48	7	10	189	24	104	28	58
ENSG00000233020	0	0	0	0	0	0	0	0
ENSG00000237033	0	0	0	0	0	0	0	0
ENSG00000226208	0	0	0	0	0	0	0	0
ENSG00000007968	0	0	0	0	0	0	0	0
ENSG00000235052	0	0	0	0	0	0	0	0
ENSG00000117318	0	3	0	0	0	0	3	0
ENSG00000285802	0	8	0	0	0	0	0	0
ENSG00000229239	0	0	0	0	0	0	0	0
ENSG00000142676	15029	12797	9468	7551	8996	5647	12319	14579
ENSG00000057757	946	1468	1127	894	978	583	1149	1263
ENSG00000011009	1457	1677	1764	1531	1334	838	1898	2194
ENSG00000117308	1855	679	3121	1168	1787	833	1634	2003
ENSG00000273844	0	0	0	0	0	0	0	0
ENSG00000235748	0	4	1	4	0	0	2	1
ENSG00000237861	0	2	0	0	0	6	0	0
ENSG00000221879	0	0	0	0	0	0	0	0
ENSG00000230260	0	0	0	0	0	0	0	0
ENSG00000199241	0	0	0	0	0	0	0	0
ENSG00000226919	0	0	0	0	0	0	0	2
ENSG00000223963	0	0	0	0	0	0	0	0
ENSG00000215802	0	0	0	0	0	0	0	0
ENSG00000233615	0	0	0	0	0	0	0	0
ENSG00000238085	0	0	0	0	0	0	0	1
ENSG00000265831	0	0	0	0	0	0	0	0
ENSG00000224348	0	0	0	0	0	0	0	0
ENSG00000286496	2	0	0	0	0	0	0	0
ENSG00000287516	0	2	0	0	0	0	0	0
ENSG00000287738	3	0	0	2	0	0	2	0
ENSG00000132703	21886	78	19110	1840	6645	10190	14182	11451
ENSG00000276632	0	0	0	0	0	0	0	0
ENSG00000223603	0	0	0	0	52	0	11	0
ENSG00000132693	820	156	1026	17460	110186	1633	37247	2112
ENSG00000235226	0	0	0	0	0	0	0	0
ENSG00000158716	1791	1691	2471	4221	1035	766	4838	2232
ENSG00000181036	115	184	14	28	0	12	18	55
ENSG00000158714	158	444	92	23	92	20	214	144
ENSG00000212161	0	0	0	0	0	0	0	0
ENSG00000243284	0	0	0	0	0	0	0	0
ENSG00000272668	66	58	4	0	18	4	28	0
ENSG00000213085	4	30	0	1	0	0	15	8
ENSG00000266458	0	0	0	0	0	0	0	0
ENSG00000287040	0	0	0	0	0	0	0	0
ENSG00000279430	0	13	0	0	0	0	0	0
ENSG00000162723	23	10	35	0	46	4	5	6
ENSG00000273933	10	4	1	0	0	2	0	0
ENSG00000256029	0	0	0	2	0	0	7	2
ENSG00000188004	2	0	0	0	0	0	0	0
ENSG00000266580	0	0	0	0	0	0	0	0
ENSG00000254545	0	0	0	1	0	0	0	0
ENSG00000203620	1	1	0	0	0	0	2	4
ENSG00000269967	21	2	2	0	0	1	3	1
ENSG00000228634	15	3	9	0	9	7	0	11
ENSG00000284702	0	2	0	0	0	0	0	0
ENSG00000221040	0	0	0	5	0	0	3	0
ENSG00000287217	2	0	0	0	0	5	20	6
ENSG00000163399	6767	8669	2633	5824	17601	2156	8350	5926
ENSG00000212385	0	0	0	0	0	0	0	0
ENSG00000233154	3	8	0	0	14	10	44	31
ENSG00000230381	0	0	0	0	0	0	0	0
ENSG00000200547	0	0	0	0	0	0	0	0
ENSG00000224950	39	91	11	7	95	2	16	21
ENSG00000286276	16	9	0	10	0	0	6	2
ENSG00000177888	1196	1818	1401	871	6662	604	1176	939
ENSG00000243364	253	327	141	324	254	70	220	139
ENSG00000251246	0	0	0	0	0	0	0	0
ENSG00000143590	106	33	31	113	6	21	128	20
ENSG00000202027	0	0	0	0	0	0	0	0
ENSG00000169242	9437	2317	6711	8143	5804	3839	9190	4204
ENSG00000169241	1212	1557	3507	3901	1945	1849	4753	2215
ENSG00000223452	0	0	0	0	0	0	0	0
ENSG00000163463	246	187	30	74	56	43	105	211
ENSG00000273088	0	0	0	0	0	0	0	0
ENSG00000284586	0	0	0	0	0	0	0	0
ENSG00000169231	431	344	133	208	115	96	172	321
ENSG00000236263	0	0	0	0	0	0	0	0
ENSG00000236675	0	7	91	2	4	19	1	8
ENSG00000177628	68	4	11	10	226	29	34	57
ENSG00000116521	1	0	2	4	0	0	0	12
ENSG00000176444	4	3	2	4	1	0	0	14
ENSG00000143630	0	0	10	0	0	0	0	4
ENSG00000143627	2	0	10	0	0	3	0	5
ENSG00000253074	0	0	0	0	0	0	0	0
ENSG00000252116	0	0	0	0	0	0	0	0
ENSG00000228523	0	0	0	0	0	0	0	0
ENSG00000223263	9	12	1	0	0	0	10	5
ENSG00000207504	4	0	0	0	0	0	0	0
ENSG00000238139	0	0	0	0	0	0	0	0
ENSG00000197721	6	7	1	7	0	0	3	0
ENSG00000244703	0	0	0	0	1	0	0	0
ENSG00000226289	0	0	0	0	0	0	0	0
ENSG00000285239	2	0	0	0	0	0	0	0
ENSG00000234219	0	0	8	2	0	1	0	3
ENSG00000174059	1590	668	1036	978	559	372	1403	1869
ENSG00000285719	13	2	2	0	4	0	0	0
ENSG00000284237	22	23	6	12	0	0	8	8
ENSG00000158731	400	0	46	0	36	22	182	9
ENSG00000201746	5	0	0	0	0	0	0	2
ENSG00000264881	0	0	0	0	0	0	3	0
ENSG00000199562	4	0	0	0	0	2	0	0
ENSG00000264501	0	0	0	0	0	0	0	0
ENSG00000284735	35	13	1	3	0	1	5	21
ENSG00000284642	38	46	8	2	27	0	12	29
ENSG00000142657	3864	4018	2449	3564	6906	840	4144	3547
ENSG00000271989	0	0	0	0	0	0	0	0
ENSG00000251503	3	0	0	0	0	0	3	0
ENSG00000175279	48	69	24	35	78	9	44	39
ENSG00000160049	1091	1235	1187	845	1533	518	1425	2005
ENSG00000203469	0	0	0	0	0	0	0	0
ENSG00000236035	4	1	0	0	0	0	0	2
ENSG00000221643	15	5	3	0	0	2	0	2
ENSG00000122188	276	268	93	81	28	6	27	49
ENSG00000288644	0	0	0	0	0	0	0	0
ENSG00000227417	0	0	0	0	0	0	0	0
ENSG00000223505	8	19	1	0	18	0	12	12
ENSG00000182004	1586	1369	753	1020	1478	609	1301	1230
ENSG00000236430	4	0	0	0	0	0	0	4
ENSG00000130768	23	24	16	72	215	3	5	20
ENSG00000227050	4	0	0	0	14	0	0	0
ENSG00000238231	12	3	0	0	0	4	10	1
ENSG00000240750	4	0	0	0	0	0	0	0
ENSG00000158156	758	460	335	427	62	209	334	573
ENSG00000182118	311	256	314	32	164	110	275	263
ENSG00000283799	0	0	0	0	0	0	0	0
ENSG00000227934	4	7	12	9	0	7	5	5
ENSG00000229595	0	0	0	0	0	0	0	0
ENSG00000143633	967	781	517	398	567	266	427	466
ENSG00000281912	30	15	21	9	0	2	42	74
ENSG00000288208	0	0	0	0	0	0	0	0
ENSG00000132773	273	240	124	105	169	90	250	306
ENSG00000070759	114	131	70	158	32	60	208	276
ENSG00000236872	0	2	0	0	0	0	0	0
ENSG00000280670	97	72	92	163	10	91	186	224
ENSG00000132763	688	244	572	779	372	688	550	1439
ENSG00000221953	52	42	35	33	0	13	26	18
ENSG00000226164	0	0	0	0	0	0	0	0
ENSG00000224014	3	0	2	6	0	2	2	0
ENSG00000215795	5	1	2	8	0	7	0	2
ENSG00000259865	325	605	192	84	342	76	197	213
ENSG00000283881	0	0	0	0	0	0	0	0
ENSG00000252516	22	12	0	0	0	1	12	3
ENSG00000232347	2	0	0	0	0	0	0	0
ENSG00000214144	0	0	0	0	0	0	0	0
ENSG00000235818	0	0	0	0	0	0	0	0
ENSG00000202079	0	0	0	3	0	0	0	5
ENSG00000286216	4	0	0	1	0	2	1	2
ENSG00000169224	0	12	0	0	2	2	10	0
ENSG00000236817	0	0	0	0	0	0	0	0
ENSG00000177489	0	0	0	0	0	0	0	0
ENSG00000177476	0	0	0	0	0	0	0	0
ENSG00000283369	0	0	0	0	0	0	0	0
ENSG00000230411	0	0	0	0	0	0	0	0
ENSG00000251977	0	0	0	0	0	0	0	0
ENSG00000252254	3	3	0	0	0	7	0	6
ENSG00000227854	0	0	0	0	0	0	0	0
ENSG00000287589	0	0	0	0	0	0	0	0
ENSG00000259776	0	0	0	0	0	0	0	0
ENSG00000233355	69	14	8	0	0	7	4	1
ENSG00000234601	2	0	0	0	0	0	0	0
ENSG00000231979	0	0	0	0	0	0	0	0
ENSG00000215805	0	0	0	0	0	0	0	0
ENSG00000287102	0	0	0	0	0	0	0	0
ENSG00000217327	0	0	0	0	0	0	0	0
ENSG00000228818	5	0	2	6	0	8	1	1
ENSG00000202041	0	0	0	0	0	0	0	0
ENSG00000223694	1	0	0	0	0	0	0	0
ENSG00000233735	0	0	0	0	0	0	0	0
ENSG00000133019	106	0	72	25	22	14	23	120
ENSG00000162636	595	1771	249	413	1712	223	187	393
ENSG00000162639	86	205	7	14	475	20	12	52
ENSG00000285923	0	1	0	0	0	0	0	0
ENSG00000134186	2157	3539	917	837	3232	688	1704	2268
ENSG00000143107	2	2	0	4	42	0	0	0
ENSG00000232971	0	0	0	0	0	0	0	0
ENSG00000116266	1178	2150	784	1047	4069	598	1739	1188
ENSG00000228076	6	0	0	0	0	2	0	0
ENSG00000203897	0	0	0	0	0	0	0	0
ENSG00000237349	0	0	0	0	0	0	0	0
ENSG00000244716	431	385	736	304	248	313	847	498
ENSG00000228665	0	0	0	0	0	0	0	0
ENSG00000228054	0	0	0	0	0	0	0	0
ENSG00000273382	87	29	33	14	10	42	74	53
ENSG00000215717	1083	1784	1177	771	2307	820	1842	1216
ENSG00000278249	0	0	0	0	0	0	0	0
ENSG00000270066	0	0	0	0	0	0	0	0
ENSG00000251484	10	0	0	1	0	8	0	17
ENSG00000132676	4587	3227	3082	4203	3559	1564	6288	3297
ENSG00000227673	0	0	0	0	0	0	0	2
ENSG00000203761	143	258	115	98	63	43	136	236
ENSG00000234937	3	0	0	0	4	4	0	2
ENSG00000132718	335	565	123	116	499	79	217	266
ENSG00000283442	0	0	0	0	0	0	0	0
ENSG00000132680	2779	3723	1097	1742	2133	802	2783	2228
ENSG00000207475	9	4	1	0	0	0	0	3
ENSG00000280466	0	0	0	0	0	0	0	0
ENSG00000281394	0	0	0	0	0	0	0	0
ENSG00000277817	0	0	0	0	0	0	0	0
ENSG00000273002	18	29	4	1	16	2	8	20
ENSG00000224276	0	0	1	0	28	0	0	0
ENSG00000285677	6	20	2	0	0	3	15	8
ENSG00000163479	4615	5072	3472	6952	3828	3020	5292	3938
ENSG00000160803	1542	2881	2414	3530	1960	1521	2963	2016
ENSG00000132698	1	0	0	0	0	0	0	0
ENSG00000252236	0	0	3	0	0	0	10	0
ENSG00000260238	0	0	0	0	0	0	0	0
ENSG00000242252	12	29	0	1	5	2	1	10
ENSG00000198952	3521	5630	4997	6221	4475	1303	6035	4440
ENSG00000163472	192	192	171	262	41	101	293	228
ENSG00000163468	11462	10358	11090	13077	11206	4424	15731	9877
ENSG00000132677	2006	50	1665	11	0	403	1466	140
ENSG00000237390	1	2	0	0	0	0	0	0
ENSG00000207933	0	0	0	0	0	0	0	0
ENSG00000254726	94	142	150	25	283	112	208	230
ENSG00000186377	55	394	106	17	68	53	141	459
ENSG00000186160	3	387	12	0	0	2	2	10
ENSG00000225154	0	0	0	0	0	0	0	12
ENSG00000225506	6	43	1	0	25	8	3	21
ENSG00000225514	4	0	4	0	0	14	1	6
ENSG00000224805	11	7	20	2	10	22	6	36
ENSG00000162366	32	728	10354	1418	1743	1874	7810	3809
ENSG00000226252	14	3	4	0	0	1	2	18
ENSG00000225762	21	16	16	6	18	12	10	12
ENSG00000186790	0	7	0	3	13	0	12	2
ENSG00000237424	34	326	130	51	74	94	110	298
ENSG00000189030	0	6	0	0	0	0	0	0
ENSG00000162763	0	0	0	0	0	2	6	0
ENSG00000143061	873	1028	199	1347	1614	110	1801	1161
ENSG00000135821	49348	20951	104570	7812	17206	17826	30096	63979
ENSG00000203740	0	24	0	0	20	1	2	0
ENSG00000162374	8	20	0	0	0	16	0	10
ENSG00000168275	1158	678	417	649	400	329	327	497
ENSG00000241563	14	10	4	0	0	2	2	5
ENSG00000153207	2973	3333	2787	1839	2355	1246	1701	1990
ENSG00000156869	2409	1084	2450	2634	1091	971	3058	5092
ENSG00000033122	40	59	11	11	118	28	176	30
ENSG00000143278	4394	71	9999	7543	264	4243	5247	3264
ENSG00000116678	6781	184	4300	4556	526	6528	18055	22621
ENSG00000159352	6323	5311	6251	8965	4832	3029	9573	9723
ENSG00000158710	10165	25209	12758	10769	20800	4812	11755	8086
ENSG00000162734	3061	9797	4746	3048	5428	1766	4939	4285
ENSG00000049239	9334	10642	4503	10764	5192	5952	5039	11394
ENSG00000186564	12	147	174	141	242	182	80	242
ENSG00000244038	7307	7414	6703	7286	5823	4144	5615	5843
ENSG00000116690	10031	81	2362	8866	1745	4314	6370	4605
ENSG00000126091	192	98	28	27	66	21	38	76
ENSG00000162383	30	34	5	0	70	45	22	39
ENSG00000171163	1066	1486	537	649	359	324	519	1426
ENSG00000172456	207	409	354	4041	2390	1834	3149	3842
ENSG00000162946	132	390	45	20	113	28	42	71
ENSG00000158786	0	5	0	0	0	0	0	0
ENSG00000118733	0	0	0	0	190	0	4	0
ENSG00000157870	14	23	58	2	4	6	93	32
ENSG00000179085	1030	1284	1899	1713	242	307	1010	683
ENSG00000173080	4	42	0	0	0	0	0	0
ENSG00000183347	2	51	0	0	24	14	6	1
ENSG00000276470	0	0	0	0	0	0	0	0
ENSG00000278852	0	0	0	0	0	0	0	0
ENSG00000275915	0	0	0	0	0	0	0	0
ENSG00000120937	0	50	0	0	0	0	0	2
ENSG00000224904	0	0	0	0	0	0	0	0
ENSG00000285646	11	12	14	17	38	8	6	24
ENSG00000199347	0	0	0	0	0	0	0	0
ENSG00000201801	0	0	0	0	0	0	0	0
ENSG00000116685	2083	4171	2877	2240	3782	1311	3282	3753
ENSG00000083444	4382	8162	12283	9590	8539	2847	10145	10111
ENSG00000287384	0	10	0	0	2	0	0	0
ENSG00000270914	0	0	0	0	0	0	0	0
ENSG00000116691	696	1268	558	662	256	322	851	987
ENSG00000202461	12	6	0	0	0	0	0	3
ENSG00000276869	0	0	0	0	0	0	0	0
ENSG00000243539	0	0	0	0	0	0	0	0
ENSG00000120949	38	180	6	8	0	0	2	8
ENSG00000201135	0	0	0	0	0	0	0	0
ENSG00000227875	0	0	0	0	0	0	0	0
ENSG00000285604	0	0	0	0	0	0	0	0
ENSG00000283789	0	0	0	0	0	0	0	0
ENSG00000263676	3	0	0	0	0	0	2	0
ENSG00000200591	4	1	0	0	0	0	3	2
ENSG00000162521	2709	3961	2518	3015	3455	1208	1646	3377
ENSG00000162520	9	40	0	4	0	23	1	4
ENSG00000224409	0	0	0	0	13	0	3	0
ENSG00000162522	2440	3794	2341	2370	4088	331	1843	2464
ENSG00000116497	1070	1487	413	603	685	294	442	1017
ENSG00000160097	49	169	28	990	51	1905	1	280
ENSG00000121905	2	71	0	0	2	15	0	4
[truncated: 67,303 more rows]

## Sheet: Table S4
Table S4 The gene activity score matrix of tumors in C. sinensis+ HCC and C. sinensis- HCC
Geneid	C. sinensis-_1_T	C. sinensis-_2_T	C. sinensis-_3_T	C. sinensis-_4_T	C. sinensis+_1_T	C. sinensis+_2_T	C. sinensis+_3_T	C. sinensis+_4_T
ENSG00000000003	119	240	138	52	99	119	27	77
ENSG00000000419	98	164	57	44	56	154	38	113
ENSG00000000457	612	1293	541	345	276	506	109	389
ENSG00000000460	368	612	362	222	221	326	123	323
ENSG00000000938	289	656	208	95	134	196	143	216
ENSG00000000971	406	260	397	411	336	443	159	305
ENSG00000001036	171	178	93	124	134	183	45	137
ENSG00000001084	998	1254	1185	545	649	1428	324	937
ENSG00000001167	1233	1313	1064	375	430	1155	165	568
ENSG00000001460	553	1229	317	326	293	569	162	373
ENSG00000001461	6	8	10	4	7	13	10	10
ENSG00000001497	135	247	105	72	49	142	24	94
ENSG00000001561	315	285	162	115	99	275	47	216
ENSG00000001617	120	144	135	132	132	508	91	117
ENSG00000001626	145	356	223	205	230	229	141	170
ENSG00000001629	295	430	190	197	201	299	116	275
ENSG00000001630	530	890	345	399	264	675	122	414
ENSG00000002016	487	746	269	239	143	522	116	240
ENSG00000002079	54	181	39	26	150	73	44	59
ENSG00000002330	483	752	273	284	252	581	103	242
ENSG00000002549	397	412	187	154	98	338	43	222
ENSG00000002586	534	1178	499	323	317	575	173	461
ENSG00000002587	117	100	95	56	96	101	38	73
ENSG00000002726	117	142	161	68	123	270	113	151
ENSG00000002745	59	26	38	26	20	49	33	43
ENSG00000002746	209	119	268	144	277	460	180	262
ENSG00000002822	1291	2575	864	826	900	976	931	925
ENSG00000002834	576	1073	443	401	308	784	180	418
ENSG00000002919	362	413	165	201	114	237	64	179
ENSG00000002933	199	205	157	118	142	298	51	151
ENSG00000003056	424	688	243	166	93	384	43	202
ENSG00000003096	65	95	77	36	56	137	40	102
ENSG00000003137	239	741	214	185	346	320	190	187
ENSG00000003147	635	293	406	371	309	621	292	473
ENSG00000003249	71	35	40	41	66	40	32	37
ENSG00000003393	307	408	245	243	223	368	129	238
ENSG00000003400	186	279	110	120	115	163	83	137
ENSG00000003402	802	1500	440	390	438	554	187	471
ENSG00000003436	294	439	312	242	173	617	194	316
ENSG00000003509	220	226	106	146	128	211	67	189
ENSG00000003756	288	384	157	152	185	258	79	206
ENSG00000003987	151	272	147	186	131	272	153	224
ENSG00000003989	110	75	98	101	58	170	83	104
ENSG00000004059	209	234	146	138	150	224	51	156
ENSG00000004139	351	474	120	214	132	158	105	147
ENSG00000004142	242	249	102	161	79	189	55	137
ENSG00000004399	463	703	270	212	233	277	154	208
ENSG00000004455	582	1662	474	316	483	539	239	485
ENSG00000004468	339	169	132	160	98	122	115	229
ENSG00000004478	371	496	169	183	99	363	59	192
ENSG00000004487	160	241	138	84	79	200	36	93
ENSG00000004534	490	849	316	253	200	526	107	234
ENSG00000004660	355	255	142	139	122	188	115	158
ENSG00000004700	301	479	179	174	93	260	49	204
ENSG00000004766	537	540	356	353	262	424	131	322
ENSG00000004776	431	608	185	140	163	319	66	199
ENSG00000004777	252	317	113	73	62	140	43	135
ENSG00000004779	160	234	110	109	109	198	91	146
ENSG00000004799	208	366	351	212	165	828	99	340
ENSG00000004809	92	122	63	77	72	111	61	118
ENSG00000004838	37	22	17	75	20	38	19	23
ENSG00000004846	91	53	86	113	107	206	76	100
ENSG00000004864	538	635	384	360	307	972	176	376
ENSG00000004866	304	567	355	339	211	450	169	366
ENSG00000004897	457	633	179	189	173	420	60	181
ENSG00000004939	44	75	131	85	75	192	63	126
ENSG00000004948	83	117	62	78	46	94	51	79
ENSG00000004961	97	178	103	56	61	81	16	107
ENSG00000004975	126	242	60	58	56	104	42	83
ENSG00000005007	424	545	227	181	204	437	153	301
ENSG00000005020	521	711	367	243	234	726	121	274
ENSG00000005022	292	569	229	127	98	285	59	189
ENSG00000005059	329	401	148	155	145	141	76	200
ENSG00000005075	43	101	42	85	36	40	11	42
ENSG00000005100	186	163	67	56	51	112	61	65
ENSG00000005102	44	31	39	28	38	91	28	53
ENSG00000005108	377	258	516	338	479	629	382	482
ENSG00000005156	309	411	173	259	189	301	80	189
ENSG00000005175	425	469	220	200	248	332	107	246
ENSG00000005187	233	779	265	150	266	439	110	293
ENSG00000005189	244	615	232	222	237	349	130	266
ENSG00000005194	123	105	72	87	80	95	30	71
ENSG00000005206	92	256	66	49	55	148	60	75
ENSG00000005238	883	1731	530	449	451	622	153	481
ENSG00000005243	536	1055	407	488	277	577	181	502
ENSG00000005249	173	80	113	165	81	132	92	181
ENSG00000005302	300	477	377	156	122	258	59	226
ENSG00000005339	413	558	256	227	252	537	185	267
ENSG00000005379	152	112	88	84	58	103	41	57
ENSG00000005421	113	218	159	187	106	257	63	190
ENSG00000005436	306	250	233	137	197	282	74	248
ENSG00000005448	184	248	54	85	112	82	51	109
ENSG00000005469	522	602	319	334	224	469	79	361
ENSG00000005471	288	318	413	346	237	626	205	310
ENSG00000005483	1215	2034	621	500	418	1105	195	587
ENSG00000005486	437	438	308	257	249	528	185	269
ENSG00000005513	24	534	33	18	24	51	50	51
ENSG00000005801	237	336	147	121	91	240	37	135
ENSG00000005810	736	716	588	429	434	767	254	704
ENSG00000005812	128	141	118	99	52	154	31	104
ENSG00000005844	325	248	179	191	171	301	122	211
ENSG00000005882	321	514	163	186	191	291	97	217
ENSG00000005884	198	579	130	147	310	230	115	206
ENSG00000005889	134	216	183	71	69	203	27	86
ENSG00000005893	279	680	297	143	152	296	79	203
ENSG00000005961	49	18	10	25	16	36	21	22
ENSG00000005981	70	42	46	65	62	92	34	66
ENSG00000006007	230	309	94	125	117	143	39	181
ENSG00000006015	344	446	167	183	172	248	71	199
ENSG00000006016	91	144	51	52	33	104	53	74
ENSG00000006025	131	174	93	68	93	139	66	94
ENSG00000006042	81	220	106	99	132	203	89	114
ENSG00000006062	379	1303	305	342	312	614	281	339
ENSG00000006071	114	415	174	99	250	378	99	141
ENSG00000006118	29	58	29	23	19	45	11	26
ENSG00000006125	141	282	96	147	99	226	79	151
ENSG00000006128	18	9	11	7	3	9	15	10
ENSG00000006194	363	480	235	139	152	345	76	187
ENSG00000006210	152	420	267	113	257	345	120	160
ENSG00000006282	468	853	221	402	333	488	113	281
ENSG00000006283	126	45	29	53	55	61	37	67
ENSG00000006327	162	419	94	91	103	190	44	101
ENSG00000006377	52	14	28	32	17	22	31	28
ENSG00000006432	439	816	348	170	168	704	128	297
ENSG00000006451	359	393	199	222	168	309	98	209
ENSG00000006453	457	741	400	502	427	729	214	338
ENSG00000006459	476	537	391	266	252	546	150	237
ENSG00000006468	389	950	322	277	307	559	137	372
ENSG00000006530	80	67	75	59	70	68	38	88
ENSG00000006534	194	467	240	185	192	379	115	158
ENSG00000006555	160	355	45	137	110	224	55	106
ENSG00000006576	778	1059	531	376	323	915	160	382
ENSG00000006606	79	61	51	67	47	51	30	42
ENSG00000006607	783	1569	631	424	678	1212	356	660
ENSG00000006611	162	387	88	103	252	219	70	115
ENSG00000006625	448	605	305	245	183	525	84	346
ENSG00000006634	444	592	350	324	187	531	100	312
ENSG00000006638	47	126	52	20	24	76	34	48
ENSG00000006652	771	1347	597	598	398	1015	226	630
ENSG00000006695	313	400	171	227	209	464	102	195
ENSG00000006704	451	1655	496	430	535	972	404	530
ENSG00000006712	375	586	163	125	118	273	87	116
ENSG00000006715	274	361	252	207	275	393	192	283
ENSG00000006740	106	56	64	66	73	113	97	69
ENSG00000006744	407	436	208	265	246	492	103	267
ENSG00000006747	185	112	131	122	98	169	96	124
ENSG00000006756	159	388	192	86	80	352	25	105
ENSG00000006757	119	264	139	66	71	120	18	126
ENSG00000006837	438	749	272	195	217	772	93	317
ENSG00000007001	469	460	398	259	299	651	193	422
ENSG00000007038	6	9	10	12	5	13	19	15
ENSG00000007047	440	772	388	336	330	1185	213	310
ENSG00000007062	261	154	203	142	131	171	165	211
ENSG00000007080	230	638	147	141	199	202	111	190
ENSG00000007168	304	306	113	95	103	219	70	135
ENSG00000007171	318	614	173	224	175	235	115	219
ENSG00000007174	258	145	143	106	156	649	127	156
ENSG00000007202	335	411	134	204	121	284	50	165
ENSG00000007216	81	53	61	73	97	88	73	93
ENSG00000007237	564	475	398	318	393	354	322	332
ENSG00000007255	724	961	339	215	258	550	67	203
ENSG00000007264	249	344	133	59	137	166	127	136
ENSG00000007306	119	87	85	100	71	138	66	58
ENSG00000007312	147	127	71	113	103	84	82	90
ENSG00000007314	237	334	114	132	125	112	94	114
ENSG00000007341	318	535	188	142	156	290	106	179
ENSG00000007372	70	340	48	75	43	74	50	76
ENSG00000007376	103	140	65	68	43	130	23	40
ENSG00000007384	41	64	49	34	35	55	18	33
ENSG00000007392	187	266	76	88	69	187	49	80
ENSG00000007402	29	46	25	16	10	28	13	18
ENSG00000007516	463	900	337	278	375	648	116	304
ENSG00000007541	58	56	54	108	40	85	20	20
ENSG00000007545	202	288	105	70	71	216	56	72
ENSG00000007866	139	403	152	89	90	208	59	158
ENSG00000007908	120	105	279	60	42	283	78	79
ENSG00000007923	147	212	156	102	133	171	96	102
ENSG00000007933	56	31	248	124	153	248	42	162
ENSG00000007944	545	433	545	247	263	397	109	222
ENSG00000008018	107	146	50	62	91	154	27	65
ENSG00000008056	33	113	27	32	25	60	32	31
ENSG00000008083	1085	1693	1150	457	467	1242	341	753
ENSG00000008086	227	412	229	95	103	237	27	165
ENSG00000008118	195	976	275	221	262	214	129	182
ENSG00000008128	181	414	66	93	59	141	22	49
ENSG00000008130	602	1160	426	359	403	907	225	332
ENSG00000008196	27	24	56	12	15	21	5	25
ENSG00000008197	9	2	18	13	7	14	13	6
ENSG00000008226	261	323	227	212	207	409	145	211
ENSG00000008256	190	454	186	150	204	247	104	222
ENSG00000008277	364	978	293	419	313	308	182	324
ENSG00000008282	590	1116	360	403	391	800	219	336
ENSG00000008283	253	973	179	266	246	271	170	241
ENSG00000008294	604	1079	441	517	467	819	278	557
ENSG00000008300	119	44	42	31	60	44	21	60
ENSG00000008311	235	207	176	239	156	297	71	185
ENSG00000008323	283	857	205	410	193	528	137	252
ENSG00000008324	745	970	368	289	246	619	109	361
ENSG00000008382	628	1407	371	174	231	850	122	332
ENSG00000008394	328	813	307	252	147	537	116	368
ENSG00000008405	425	872	339	226	301	427	156	290
ENSG00000008438	4	31	25	16	21	25	20	23
ENSG00000008441	577	1306	425	272	501	905	350	414
ENSG00000008513	2476	2909	3183	1061	1301	1030	747	1738
ENSG00000008516	60	78	53	39	42	51	32	51
ENSG00000008517	189	349	99	105	117	295	57	71
ENSG00000008710	179	239	75	85	38	233	18	50
ENSG00000008735	39	59	25	20	27	39	15	18
ENSG00000008838	211	750	204	255	174	463	95	220
ENSG00000008853	176	245	117	117	85	129	47	83
ENSG00000008869	379	380	149	188	139	425	99	218
ENSG00000008952	317	387	180	146	142	167	75	178
ENSG00000008988	181	351	466	141	106	311	72	188
ENSG00000009307	368	533	217	161	130	375	81	221
ENSG00000009335	434	642	245	212	192	372	112	211
ENSG00000009413	577	736	275	345	404	651	178	377
ENSG00000009694	49	181	50	13	36	20	22	39
ENSG00000009709	28	22	55	33	15	44	45	30
ENSG00000009724	86	104	144	156	54	347	72	161
ENSG00000009765	76	43	76	69	193	277	66	137
ENSG00000009780	409	875	235	193	157	326	60	243
ENSG00000009790	417	276	213	163	170	161	120	262
ENSG00000009830	924	1375	608	288	301	901	164	367
ENSG00000009844	247	327	115	92	171	311	60	153
ENSG00000009950	454	603	419	684	412	975	261	439
ENSG00000009954	348	618	176	151	87	326	60	144
ENSG00000010017	417	363	455	180	136	382	73	283
ENSG00000010030	136	276	154	99	173	139	64	125
ENSG00000010072	401	716	350	222	170	319	93	311
ENSG00000010165	563	1022	527	231	250	534	92	305
ENSG00000010219	303	420	186	145	119	242	118	243
ENSG00000010244	156	233	89	93	99	169	43	92
ENSG00000010256	162	251	113	97	85	203	47	122
ENSG00000010270	453	646	362	309	189	413	159	314
ENSG00000010278	499	2027	471	325	357	1135	286	535
ENSG00000010292	439	655	192	153	124	340	48	184
ENSG00000010295	274	433	118	146	111	178	53	132
ENSG00000010310	614	963	163	257	317	313	177	246
ENSG00000010318	426	598	265	171	193	529	89	172
ENSG00000010319	109	192	80	87	101	97	57	94
ENSG00000010322	168	147	147	108	139	355	86	140
ENSG00000010327	51	78	49	44	51	66	49	47
ENSG00000010361	362	785	94	256	178	192	90	166
ENSG00000010379	237	186	142	92	73	253	52	124
ENSG00000010404	269	430	293	253	169	229	84	228
ENSG00000010438	67	145	45	44	60	69	36	43
ENSG00000010539	118	186	88	49	77	147	51	76
ENSG00000010610	109	428	78	78	75	107	68	87
ENSG00000010626	500	777	308	236	209	537	82	271
ENSG00000010671	192	342	146	133	82	171	34	146
ENSG00000010704	161	153	208	91	75	136	48	180
ENSG00000010803	126	507	187	144	200	331	127	235
ENSG00000010810	1473	1581	594	592	824	1134	378	839
ENSG00000010818	1601	1217	576	532	728	1332	324	795
ENSG00000010932	86	110	108	86	49	124	51	116
ENSG00000011007	266	514	226	169	214	531	130	246
ENSG00000011009	124	268	83	80	56	146	44	89
ENSG00000011021	537	954	310	271	234	654	105	299
ENSG00000011028	9	71	26	20	45	15	32	31
ENSG00000011052	287	591	186	189	214	368	59	278
ENSG00000011083	163	425	86	65	95	401	91	153
ENSG00000011105	433	478	361	279	238	621	164	377
ENSG00000011132	74	180	40	39	37	94	20	59
ENSG00000011143	208	244	75	136	80	126	61	143
ENSG00000011198	371	542	258	237	177	388	155	322
ENSG00000011201	11	17	19	8	4	13	5	10
ENSG00000011243	369	623	158	156	126	387	64	184
ENSG00000011258	334	511	147	152	101	313	45	166
ENSG00000011260	90	186	70	62	49	60	28	60
ENSG00000011275	316	771	221	198	307	376	145	205
ENSG00000011295	378	419	161	191	152	356	72	211
ENSG00000011304	388	501	235	98	134	793	66	129
ENSG00000011332	90	78	51	39	48	44	35	72
ENSG00000011347	334	345	306	250	167	549	125	213
ENSG00000011376	490	1111	455	331	457	878	283	493
ENSG00000011405	296	369	157	142	144	296	72	186
ENSG00000011422	1147	1674	459	464	556	421	181	226
ENSG00000011426	351	647	207	178	252	390	84	193
ENSG00000011451	144	219	90	92	90	110	46	90
ENSG00000011454	362	455	241	212	221	410	111	188
ENSG00000011465	13	10	14	20	15	8	9	25
ENSG00000011478	661	1021	349	173	213	586	82	242
ENSG00000011485	496	790	232	203	266	352	166	191
ENSG00000011523	667	914	349	334	305	691	197	329
ENSG00000011566	399	434	184	300	238	481	139	372
ENSG00000011590	332	402	121	92	63	292	48	177
ENSG00000011600	80	82	67	46	40	48	32	41
ENSG00000011638	119	205	54	54	69	67	33	41
ENSG00000011677	12	16	49	22	15	20	16	19
ENSG00000012048	683	846	357	470	305	970	193	591
ENSG00000012061	966	1979	523	483	424	1073	228	464
ENSG00000012124	122	405	79	31	115	79	79	78
ENSG00000012171	92	336	83	86	91	207	48	94
ENSG00000012174	82	311	176	71	95	192	29	109
ENSG00000012211	182	849	129	107	92	133	58	118
ENSG00000012223	318	981	248	218	216	340	180	237
ENSG00000012232	597	1057	300	302	270	635	194	359
ENSG00000012504	186	100	104	89	134	148	57	160
ENSG00000012660	275	318	277	137	126	332	73	236
ENSG00000012817	33	93	26	27	24	44	10	37
ENSG00000012822	770	990	438	266	298	610	79	393
ENSG00000012983	374	742	283	255	164	301	122	228
ENSG00000013016	161	49	44	68	74	67	36	74
ENSG00000013288	119	103	107	76	61	90	32	79
ENSG00000013293	138	107	84	57	84	166	48	62
ENSG00000013297	40	61	48	28	78	26	40	47
ENSG00000013306	146	216	98	78	61	115	31	59
ENSG00000013364	270	669	201	195	258	500	140	224
ENSG00000013374	692	1531	389	455	421	596	276	447
ENSG00000013375	505	622	207	238	401	465	119	415
ENSG00000013441	275	371	115	189	94	272	53	150
ENSG00000013503	364	767	261	175	181	225	111	230
ENSG00000013523	194	262	157	71	79	202	57	150
ENSG00000013561	399	356	189	159	143	390	52	245
ENSG00000013563	135	588	129	105	118	110	45	78
ENSG00000013573	266	635	162	138	44	224	41	198
ENSG00000013583	553	609	297	235	136	412	71	259
ENSG00000013588	68	63	44	36	29	51	49	60
ENSG00000013619	183	600	254	239	241	224	120	267
ENSG00000013725	337	301	124	137	158	180	158	153
ENSG00000013810	911	1498	545	544	305	701	264	544
ENSG00000014123	451	508	185	224	268	320	75	270
ENSG00000014138	280	483	167	165	229	314	127	159
ENSG00000014164	137	202	314	70	123	76	93	95
ENSG00000014216	284	291	134	176	152	310	101	152
ENSG00000014257	94	212	85	75	56	49	42	72
ENSG00000014641	492	833	306	264	189	543	87	312
ENSG00000014824	204	249	140	128	175	171	43	203
ENSG00000014914	170	437	149	111	144	236	72	95
ENSG00000014919	255	272	189	150	138	367	57	154
ENSG00000015133	1032	1466	478	388	326	508	339	551
ENSG00000015153	219	312	141	141	105	242	48	144
ENSG00000015171	342	414	226	203	286	272	128	306
ENSG00000015285	230	366	198	137	108	247	60	138
ENSG00000015413	107	132	143	84	106	166	127	101
ENSG00000015475	193	238	185	146	185	501	121	180
ENSG00000015479	335	401	162	89	112	365	57	148
ENSG00000015520	171	720	156	112	223	482	119	145
ENSG00000015532	300	458	155	179	166	253	127	209
ENSG00000015592	122	89	72	102	59	190	50	105
ENSG00000015676	347	536	229	223	248	386	161	252
ENSG00000016082	16	11	36	16	34	30	24	39
ENSG00000016391	320	1065	286	174	230	792	87	267
ENSG00000016402	264	261	94	104	142	189	103	158
ENSG00000016490	55	43	93	54	48	86	49	69
ENSG00000016602	33	23	42	19	33	46	44	52
ENSG00000016864	341	422	188	155	172	401	84	213
ENSG00000017260	657	1260	485	369	325	413	208	363
ENSG00000017427	166	116	143	150	134	212	100	189
ENSG00000017797	514	1196	440	270	199	674	99	269
ENSG00000018189	701	725	256	372	248	355	165	371
ENSG00000018236	230	548	371	254	279	509	270	326
ENSG00000018280	62	77	58	27	54	66	33	36
ENSG00000018408	590	1081	595	433	550	626	312	643
ENSG00000018510	247	240	172	107	138	204	108	201
ENSG00000018610	133	213	131	70	60	132	30	86
ENSG00000018625	84	287	170	92	112	123	118	121
ENSG00000018699	375	458	140	198	159	348	85	237
ENSG00000018869	158	102	104	38	21	69	25	24
ENSG00000019144	547	775	309	293	525	598	220	331
ENSG00000019169	98	46	113	66	50	64	69	66
ENSG00000019186	52	62	96	48	109	111	80	71
ENSG00000019485	574	694	343	320	433	639	237	307
ENSG00000019505	57	50	72	47	68	72	45	48
ENSG00000019549	80	317	583	72	144	351	68	162
ENSG00000019582	534	1194	240	410	174	403	108	411
ENSG00000019991	73	73	118	57	57	61	39	67
ENSG00000019995	55	33	29	36	46	115	26	46
ENSG00000020129	356	574	194	152	159	266	52	201
ENSG00000020181	135	349	74	87	78	222	102	112
ENSG00000020219	5	4	13	10	7	14	6	6
ENSG00000020256	327	503	162	193	202	345	112	263
ENSG00000020426	199	228	204	160	106	290	118	173
ENSG00000020577	813	1146	902	637	477	1778	340	580
ENSG00000020633	368	234	108	98	64	135	95	116
ENSG00000020922	299	299	207	203	175	320	83	180
ENSG00000021300	295	544	112	177	267	194	113	152
ENSG00000021355	311	490	247	141	175	218	52	213
ENSG00000021461	215	1150	268	185	219	606	150	246
ENSG00000021488	70	316	62	61	89	112	54	117
ENSG00000021574	535	628	234	182	228	511	66	255
ENSG00000021645	448	337	469	273	293	965	292	321
ENSG00000021762	138	590	145	130	273	196	135	174
ENSG00000021776	239	302	149	163	122	280	58	229
ENSG00000021826	162	153	187	98	155	375	97	225
ENSG00000021852	73	51	96	77	104	204	51	90
ENSG00000022267	71	73	110	59	46	103	34	95
ENSG00000022277	131	250	107	74	69	140	39	105
ENSG00000022355	16	22	36	9	15	39	16	13
ENSG00000022567	889	956	1441	362	497	443	321	298
ENSG00000022840	207	381	142	115	96	197	60	158
ENSG00000022976	357	803	198	185	153	368	85	216
ENSG00000023041	169	235	110	124	123	190	68	125
ENSG00000023171	597	1170	545	411	731	1030	288	472
ENSG00000023287	473	863	1734	388	378	922	355	582
ENSG00000023318	804	1146	529	405	389	738	205	337
ENSG00000023330	444	401	307	223	153	1140	116	252
ENSG00000023445	408	944	239	218	176	281	63	229
ENSG00000023516	272	255	165	123	110	340	47	152
ENSG00000023572	294	468	233	212	288	327	70	312
ENSG00000023608	268	346	173	151	86	292	52	171
ENSG00000023697	322	424	270	200	193	332	138	393
ENSG00000023734	280	499	202	223	114	345	76	316
ENSG00000023839	225	184	174	98	154	409	110	195
ENSG00000023892	671	605	562	348	315	467	196	461
ENSG00000023902	279	897	198	151	154	163	79	108
ENSG00000023909	201	325	189	121	65	265	49	170
ENSG00000024048	750	681	518	311	284	570	134	428
ENSG00000024422	120	90	67	61	73	143	62	80
ENSG00000024526	155	280	131	141	168	242	24	277
ENSG00000024862	237	384	111	137	124	315	72	162
ENSG00000025039	159	249	113	98	152	237	73	153
ENSG00000025156	345	276	220	155	175	325	80	230
ENSG00000025293	350	773	173	208	167	285	147	241
ENSG00000025423	442	759	328	283	243	948	189	380
ENSG00000025434	376	443	239	234	228	436	121	193
ENSG00000025708	608	1403	345	273	276	629	114	249
ENSG00000025770	338	536	176	91	139	352	96	112
ENSG00000025772	179	218	77	71	69	145	33	76
ENSG00000025796	486	647	229	287	296	634	102	344
ENSG00000025800	129	246	123	82	136	117	58	116
ENSG00000026025	481	316	185	197	209	178	88	238
ENSG00000026036	41	188	37	21	40	45	18	27
ENSG00000026103	317	270	367	313	87	351	129	298
ENSG00000026297	904	798	287	370	519	414	133	437
ENSG00000026508	573	556	384	262	405	600	239	297
ENSG00000026559	66	17	19	19	34	32	20	22
ENSG00000026652	247	148	182	190	325	246	169	197
ENSG00000026751	204	471	222	174	129	157	62	183
ENSG00000026950	103	181	130	88	64	124	32	111
ENSG00000027001	35	50	19	23	55	40	22	25
ENSG00000027075	1890	2900	1289	972	863	1766	798	1130
ENSG00000027644	181	1110	388	660	298	497	114	296
ENSG00000027697	1221	1357	516	492	762	1568	344	633
ENSG00000027847	332	350	183	158	261	342	73	166
ENSG00000027869	297	275	115	102	116	132	61	110
ENSG00000028116	748	1200	549	601	489	672	270	731
ENSG00000028137	551	689	327	303	210	517	136	200
ENSG00000028203	876	1261	516	356	323	506	124	431
ENSG00000028277	961	730	362	341	306	368	290	337
ENSG00000028310	234	289	105	126	87	244	104	194
ENSG00000028528	491	857	296	256	256	610	109	292
ENSG00000028839	584	911	309	338	451	677	175	457
ENSG00000029153	95	376	76	111	81	121	55	190
ENSG00000029363	611	678	244	215	237	610	86	285
ENSG00000029364	178	312	95	63	62	228	67	111
ENSG00000029534	166	304	116	113	120	271	138	140
ENSG00000029639	894	859	372	343	408	760	131	404
ENSG00000029725	102	127	45	60	22	99	41	58
ENSG00000029993	50	155	73	44	12	59	9	51
ENSG00000030066	210	341	110	118	97	186	51	153
ENSG00000030110	336	832	202	215	254	190	105	163
ENSG00000030304	53	254	126	51	47	70	109	65
ENSG00000030419	447	645	357	204	203	410	136	238
ENSG00000030582	316	413	188	175	169	313	100	204
ENSG00000031003	398	573	256	213	238	406	139	299
ENSG00000031081	406	572	190	168	232	228	140	217
ENSG00000031691	294	225	240	127	111	317	70	270
ENSG00000031698	418	626	220	229	296	466	142	293
ENSG00000031823	737	1135	494	244	392	986	208	437
ENSG00000032219	530	737	369	244	121	635	118	229
ENSG00000032389	451	683	324	324	344	312	265	403
ENSG00000032444	574	761	219	162	232	424	154	278
ENSG00000032742	58	21	38	26	48	65	44	62
ENSG00000033011	168	227	122	105	124	165	58	177
ENSG00000033030	403	798	204	180	124	233	71	197
ENSG00000033050	284	473	138	126	163	261	57	122
ENSG00000033100	162	242	78	134	113	122	32	127
ENSG00000033122	100	94	88	123	95	139	47	71
ENSG00000033170	543	1069	340	213	200	409	150	254
ENSG00000033178	338	386	126	175	106	207	62	160
ENSG00000033327	473	545	330	222	306	536	161	301
ENSG00000033627	368	846	294	262	210	418	138	212
ENSG00000033800	481	1386	392	322	433	707	272	580
ENSG00000033867	606	805	409	341	244	624	94	425
ENSG00000034053	89	83	106	86	79	107	80	138
ENSG00000034152	1022	1062	591	574	431	1116	217	487
ENSG00000034239	118	248	835	176	164	444	202	300
ENSG00000034510	374	361	161	138	143	268	75	192
ENSG00000034533	266	317	130	176	112	124	53	150
ENSG00000034677	900	1629	1438	331	354	1084	291	645
ENSG00000034693	270	242	80	163	155	300	40	186
ENSG00000034713	248	493	202	142	190	125	88	157
ENSG00000034971	186	311	298	161	195	138	143	231
ENSG00000035115	244	305	181	156	182	304	115	191
ENSG00000035141	226	200	110	105	119	184	59	144
ENSG00000035403	760	994	480	460	357	912	199	401
ENSG00000035499	443	442	408	273	273	323	152	491
ENSG00000035664	814	2443	691	472	662	1457	487	731
ENSG00000035681	718	719	1623	504	406	589	309	538
ENSG00000035687	827	1452	895	347	302	762	90	396
ENSG00000035720	22	41	10	22	8	7	7	13
ENSG00000035862	195	472	195	182	305	469	141	201
ENSG00000035928	536	418	332	299	881	2127	235	354
ENSG00000036054	522	718	272	247	196	411	89	213
ENSG00000036257	571	793	314	223	283	621	94	347
ENSG00000036473	63	79	107	39	41	87	16	44
ENSG00000036530	509	584	300	220	139	759	81	243
ENSG00000036549	368	544	278	204	212	569	117	292
ENSG00000036565	68	228	73	68	55	41	45	39
ENSG00000036672	316	556	201	197	229	583	107	238
ENSG00000036828	207	533	194	157	184	150	169	179
ENSG00000037042	57	88	41	42	59	62	35	47
ENSG00000037241	277	359	170	137	101	332	86	227
ENSG00000037280	82	23	57	35	36	93	49	55
ENSG00000037474	493	606	403	367	257	882	157	519
ENSG00000037637	268	852	250	203	229	427	155	241
ENSG00000037749	517	498	293	300	193	617	172	445
ENSG00000037757	35	49	13	25	17	42	2	5
ENSG00000037897	329	469	134	133	122	232	71	194
ENSG00000037965	75	41	31	35	30	51	26	40
ENSG00000038002	390	352	224	142	156	400	74	235
ENSG00000038210	563	702	334	303	189	433	114	372
ENSG00000038219	223	156	111	105	72	126	47	142
ENSG00000038274	462	504	263	192	126	548	52	246
ENSG00000038295	80	29	87	30	30	79	65	38
ENSG00000038358	96	186	73	51	72	78	43	38
ENSG00000038382	1933	2835	1089	1157	1318	2119	934	1522
ENSG00000038427	198	134	165	108	220	138	102	163
ENSG00000038532	533	2341	366	458	555	793	337	520
ENSG00000038945	31	71	67	66	27	56	91	72
ENSG00000039068	237	633	322	192	372	597	186	149
ENSG00000039123	631	844	298	219	258	376	176	396
ENSG00000039139	612	746	430	491	540	729	332	690
ENSG00000039319	603	564	243	192	260	308	83	315
ENSG00000039523	583	637	372	334	420	459	220	294
ENSG00000039537	439	397	325	229	272	879	187	478
ENSG00000039560	484	697	437	319	320	1057	248	531
ENSG00000039600	135	87	122	109	61	161	62	129
ENSG00000039650	888	2397	313	390	358	648	155	381
ENSG00000039987	134	103	42	31	40	59	36	86
ENSG00000040199	83	170	63	62	74	92	55	52
ENSG00000040275	301	215	161	167	93	322	57	208
ENSG00000040341	895	850	1680	416	445	772	357	626
ENSG00000040487	232	365	186	131	142	362	65	192
ENSG00000040531	523	603	220	172	179	441	87	201
ENSG00000040608	210	600	241	95	140	387	152	187
ENSG00000040633	376	595	174	87	107	326	52	106
ENSG00000040731	65	30	60	47	37	67	24	75
ENSG00000040933	1030	1898	660	506	545	631	450	604
ENSG00000041353	275	254	452	180	187	326	170	285
ENSG00000041357	148	276	102	102	97	183	60	116
ENSG00000041515	289	965	442	342	433	607	315	466
ENSG00000041802	125	252	104	68	70	99	58	72
ENSG00000041880	795	938	329	295	307	683	105	316
ENSG00000041982	190	325	209	159	214	303	157	214
ENSG00000041988	143	348	96	108	106	188	55	105
ENSG00000042062	196	487	264	213	218	388	155	256
ENSG00000042088	460	625	302	170	210	459	107	308
ENSG00000042286	192	169	114	135	148	247	114	141
ENSG00000042317	162	211	120	85	74	242	55	140
ENSG00000042429	351	377	196	200	174	297	110	237
ENSG00000042445	330	482	186	197	187	368	73	177
ENSG00000042493	408	606	211	195	232	311	130	229
ENSG00000042753	364	713	178	157	199	355	84	137
ENSG00000042781	207	137	410	232	207	263	156	281
ENSG00000042813	215	224	237	153	152	244	167	205
ENSG00000042832	1051	832	2039	681	627	589	558	802
ENSG00000042980	211	516	112	145	134	107	110	170
ENSG00000043039	203	241	249	151	210	250	92	168
ENSG00000043093	279	187	131	128	115	157	100	151
ENSG00000043143	1083	1868	511	492	474	1234	302	700
ENSG00000043355	21	14	7	18	16	62	6	30
ENSG00000043462	647	435	356	234	240	368	181	287
ENSG00000043514	183	439	156	144	146	440	102	181
ENSG00000043591	403	423	274	154	242	395	164	222
ENSG00000044012	54	183	123	63	73	238	43	92
ENSG00000044090	272	330	205	96	116	246	50	175
ENSG00000044115	775	656	483	298	387	1069	247	573
ENSG00000044446	362	888	346	197	161	362	63	216
ENSG00000044459	272	706	327	232	228	305	168	330
ENSG00000044524	86	65	130	75	53	180	87	97
ENSG00000044574	425	539	243	213	201	817	119	260
ENSG00000046604	167	552	136	160	146	391	123	181
ENSG00000046647	110	424	145	55	99	103	33	128
ENSG00000046651	286	456	225	157	95	216	54	226
ENSG00000046653	6	69	5	2	2	7	8	4
ENSG00000046889	177	124	519	97	97	173	113	144
ENSG00000047056	926	1440	464	365	596	1191	247	675
ENSG00000047188	370	438	256	270	205	288	117	351
ENSG00000047230	134	260	176	88	110	188	39	143
ENSG00000047249	301	781	976	269	338	502	225	350
ENSG00000047315	593	409	337	193	370	330	142	277
ENSG00000047346	656	753	442	447	363	813	194	688
ENSG00000047365	502	450	282	266	252	275	213	349
ENSG00000047410	718	1600	505	358	402	734	131	415
ENSG00000047457	346	326	109	104	124	135	75	123
ENSG00000047578	428	1065	380	356	406	616	306	521
ENSG00000047579	634	913	771	298	401	583	290	534
ENSG00000047597	21	66	23	16	30	37	12	26
ENSG00000047617	168	147	231	172	113	234	183	183
ENSG00000047621	204	217	106	81	57	195	44	96
ENSG00000047634	91	262	154	46	42	238	11	46
ENSG00000047644	188	557	195	136	122	253	58	153
ENSG00000047648	47	79	65	69	89	143	38	98
ENSG00000047662	21	15	18	17	35	20	9	22
ENSG00000047849	842	1727	472	379	452	769	154	447
ENSG00000047932	497	514	191	209	227	448	66	248
ENSG00000047936	153	57	79	79	108	281	41	106
ENSG00000048028	286	256	142	173	134	289	68	180
ENSG00000048052	557	1000	542	462	473	445	397	539
ENSG00000048140	1092	1369	508	495	284	1074	154	633
ENSG00000048162	674	1036	392	241	190	815	96	309
ENSG00000048342	215	177	144	153	121	133	95	250
ENSG00000048392	1842	2328	3127	591	633	1912	354	731
ENSG00000048405	472	421	302	287	199	312	123	228
ENSG00000048462	42	155	25	30	11	33	24	47
ENSG00000048471	398	1357	435	334	562	565	387	564
ENSG00000048540	23	15	15	6	15	13	14	31
ENSG00000048544	381	397	462	169	200	303	163	280
ENSG00000048545	82	95	183	45	85	99	55	59
ENSG00000048649	618	1089	314	283	297	587	119	377
ENSG00000048707	852	1648	686	600	780	1286	404	611
ENSG00000048740	466	322	198	200	134	186	102	239
ENSG00000048828	340	387	258	197	251	346	199	228
ENSG00000048991	824	832	536	341	344	825	160	508
ENSG00000049089	236	276	124	116	90	132	73	168
ENSG00000049130	237	668	270	180	193	227	103	179
ENSG00000049167	340	341	235	177	188	195	103	278
ENSG00000049192	390	263	294	143	186	181	123	324
ENSG00000049239	524	1423	438	444	372	1397	250	434
ENSG00000049245	115	160	106	85	82	138	65	113
ENSG00000049246	306	572	197	159	104	502	73	131
ENSG00000049247	41	92	30	18	64	29	28	18
ENSG00000049249	126	294	74	63	51	85	48	90
ENSG00000049283	38	283	40	51	79	84	69	86
ENSG00000049323	423	601	271	425	481	631	320	508
ENSG00000049449	271	539	195	144	134	231	100	221
ENSG00000049540	72	120	81	65	72	97	61	73
ENSG00000049541	398	591	192	206	235	421	130	230
ENSG00000049618	1835	2258	715	909	1567	1571	609	1181
ENSG00000049656	133	374	39	106	114	117	49	97
ENSG00000049759	2931	3023	2185	1202	1495	3337	960	1619
ENSG00000049769	374	586	332	82	103	325	58	150
ENSG00000049860	777	980	444	246	400	426	193	483
ENSG00000049883	301	293	194	119	132	183	71	199
ENSG00000050130	339	410	260	227	125	321	83	246
ENSG00000050165	218	355	489	160	309	849	168	289
ENSG00000050344	427	1228	149	293	353	344	179	370
ENSG00000050393	513	510	601	239	218	404	128	348
ENSG00000050405	328	588	224	164	188	337	128	226
ENSG00000050426	400	532	182	167	126	360	64	202
ENSG00000050438	370	532	228	254	241	275	177	280
ENSG00000050555	57	87	70	69	62	66	41	61
ENSG00000050628	61	35	48	27	33	43	44	49
ENSG00000050730	369	264	268	271	150	250	168	168
ENSG00000050748	182	209	108	62	71	166	46	118
ENSG00000050767	210	351	270	202	281	348	237	291
ENSG00000050820	186	453	277	161	361	564	167	179
ENSG00000051009	1091	1362	720	592	525	973	167	631
ENSG00000051108	577	737	466	262	291	523	154	329
ENSG00000051128	145	176	45	60	45	93	48	53
ENSG00000051180	270	380	176	150	165	295	57	210
ENSG00000051341	223	410	161	171	143	200	82	174
ENSG00000051382	596	1266	305	323	312	334	182	276
ENSG00000051523	414	506	133	97	127	152	74	140
ENSG00000051596	42	28	18	16	8	30	10	14
ENSG00000051620	431	334	183	186	219	378	79	255
ENSG00000051825	653	1096	355	277	285	440	173	359
ENSG00000052126	439	830	282	247	194	527	149	362
ENSG00000052723	121	147	95	81	78	154	34	97
ENSG00000052749	651	714	400	289	294	616	249	439
ENSG00000052795	610	731	365	348	255	681	174	366
ENSG00000052802	736	734	290	281	166	618	63	273
ENSG00000052841	322	315	222	184	227	294	97	192
ENSG00000052850	37	25	45	26	30	56	52	35
ENSG00000053108	300	523	300	149	226	648	244	330
ENSG00000053254	883	1351	588	403	426	1128	295	528
ENSG00000053328	68	104	34	50	134	86	55	59
ENSG00000053371	40	65	25	16	26	32	26	26
ENSG00000053372	125	628	81	108	123	206	72	97
ENSG00000053501	116	236	90	66	91	182	44	103
ENSG00000053524	653	1344	499	428	466	608	282	541
ENSG00000053747	646	1958	818	452	577	1014	448	595
ENSG00000053770	212	353	145	135	101	248	49	140
ENSG00000053900	512	539	184	257	204	298	141	350
ENSG00000053918	355	348	214	190	249	650	185	230
ENSG00000054116	866	1879	633	462	472	924	186	492
ENSG00000054118	770	1415	487	338	326	939	141	346
ENSG00000054148	452	1171	378	234	166	580	88	207
ENSG00000054179	109	218	105	112	89	278	65	57
ENSG00000054219	421	561	186	230	153	194	102	319
ENSG00000054267	711	1574	588	287	269	615	154	332
ENSG00000054277	548	1294	799	440	322	682	142	473
ENSG00000054356	3	5	18	9	4	10	9	10
ENSG00000054523	398	1072	351	263	334	734	156	343
ENSG00000054598	37	89	57	23	27	60	6	28
ENSG00000054611	708	1270	550	387	522	796	317	454
ENSG00000054654	634	1307	534	447	338	923	337	450
ENSG00000054690	226	165	144	99	109	256	77	120
ENSG00000054793	314	521	274	189	251	523	131	264
ENSG00000054796	3	9	18	16	8	9	7	14
ENSG00000054803	149	76	234	79	136	409	127	106
ENSG00000054938	192	209	130	176	175	181	70	113
ENSG00000054965	541	562	310	213	233	594	73	170
ENSG00000054967	505	771	261	324	259	394	142	271
ENSG00000054983	222	117	202	117	103	261	131	160
ENSG00000055044	246	348	120	163	129	252	74	183
ENSG00000055070	346	585	154	134	139	376	38	136
ENSG00000055118	203	104	80	76	94	92	88	118
ENSG00000055130	356	372	262	230	193	346	125	256
ENSG00000055147	84	55	109	61	28	121	48	92
ENSG00000055163	879	326	472	419	258	961	196	728
ENSG00000055208	277	284	86	129	117	191	48	110
ENSG00000055211	485	426	153	177	224	398	68	219
ENSG00000055332	211	160	105	130	141	202	78	157
ENSG00000055483	706	951	344	319	218	1120	195	306
ENSG00000055609	249	547	209	150	225	411	140	184
ENSG00000055732	101	57	49	50	43	64	30	67
ENSG00000055813	62	38	74	65	45	99	18	77
ENSG00000055917	468	427	240	176	243	449	99	251
ENSG00000055950	95	125	55	90	60	105	40	67
ENSG00000055955	193	364	186	252	153	488	108	177
ENSG00000055957	235	655	235	130	185	551	135	209
ENSG00000056050	186	156	97	56	54	197	49	89
ENSG00000056097	448	562	276	240	242	485	148	329
ENSG00000056277	113	171	74	46	61	126	20	57
ENSG00000056291	96	145	78	76	82	52	103	100
ENSG00000056487	98	120	62	38	47	64	76	43
ENSG00000056558	688	1484	367	409	429	567	232	360
ENSG00000056586	291	381	170	164	126	258	57	143
ENSG00000056972	358	770	228	246	610	595	199	340
ENSG00000057019	552	631	456	299	232	623	123	357
ENSG00000057149	66	13	38	15	35	77	26	35
ENSG00000057252	472	1049	260	237	332	343	113	349
ENSG00000057294	402	1472	309	211	159	572	215	346
ENSG00000057468	72	51	80	44	61	99	41	65
ENSG00000057593	74	53	61	83	80	201	61	124
ENSG00000057608	474	797	313	215	261	585	145	383
ENSG00000057657	723	782	278	293	358	495	169	362
ENSG00000057663	924	714	364	350	415	653	188	414
ENSG00000057704	743	1990	606	509	668	594	418	690
ENSG00000057757	87	82	32	42	41	93	18	51
ENSG00000057935	261	180	139	211	213	249	166	269
ENSG00000058056	513	502	316	287	309	298	195	392
ENSG00000058063	388	420	182	224	165	228	78	251
ENSG00000058085	185	1053	201	207	419	408	143	271
ENSG00000058091	723	1492	757	720	674	1183	435	877
ENSG00000058262	435	335	164	126	139	162	97	146
ENSG00000058272	813	836	458	317	319	426	192	502
ENSG00000058335	255	698	257	200	320	327	239	248
ENSG00000058404	446	666	284	302	392	496	255	356
ENSG00000058453	491	860	304	404	365	685	193	434
ENSG00000058668	590	1612	492	390	446	525	259	471
ENSG00000058673	253	444	172	148	115	194	69	113
ENSG00000058729	379	303	185	106	143	182	27	178
ENSG00000058799	101	118	77	71	58	89	29	40
ENSG00000058804	345	612	211	128	168	307	73	164
ENSG00000058866	678	1116	538	337	493	465	386	560
ENSG00000059122	238	404	148	147	112	256	54	119
ENSG00000059145	129	558	140	126	137	197	104	142
ENSG00000059377	707	1927	600	531	716	684	404	642
ENSG00000059378	547	1064	358	350	365	658	201	356
ENSG00000059573	415	362	207	198	213	284	146	224
ENSG00000059588	535	994	573	428	271	594	156	440
ENSG00000059691	367	290	190	128	82	181	57	168
ENSG00000059728	974	1486	665	387	434	1294	189	485
ENSG00000059758	666	784	372	333	269	280	125	407
ENSG00000059769	306	446	183	190	113	345	57	169
ENSG00000059804	181	138	87	49	52	61	33	84
ENSG00000059915	404	476	272	204	179	457	92	214
ENSG00000060069	33	405	237	96	112	51	66	80
ENSG00000060138	200	442	94	82	90	123	62	116
ENSG00000060140	44	80	34	30	35	36	28	28
ENSG00000060237	804	961	421	324	233	669	171	392
ENSG00000060339	272	234	113	92	82	207	41	98
ENSG00000060491	95	108	96	50	69	181	45	81
ENSG00000060558	72	102	76	32	59	60	26	66
ENSG00000060566	207	986	229	155	159	752	142	179
ENSG00000060642	339	821	280	231	210	373	105	230
ENSG00000060656	173	608	265	219	263	274	155	182
ENSG00000060688	315	424	175	143	164	165	49	183
ENSG00000060709	154	168	151	129	104	87	155	181
ENSG00000060718	46	36	52	60	36	52	39	72
ENSG00000060749	255	313	157	151	161	199	87	184
ENSG00000060762	714	697	330	256	365	779	119	504
ENSG00000060971	749	1003	456	329	295	1054	100	316
ENSG00000060982	219	228	256	120	99	135	121	218
ENSG00000061273	751	928	338	403	434	617	255	474
ENSG00000061337	35	16	11	7	13	17	12	17
ENSG00000061455	108	218	101	99	161	166	113	143
ENSG00000061492	37	31	20	26	16	23	6	19
ENSG00000061656	1023	1255	421	419	433	939	179	514
ENSG00000061676	295	392	288	202	208	515	117	291
ENSG00000061794	291	389	144	138	127	264	66	219
ENSG00000061918	281	214	184	169	197	296	89	201
ENSG00000061936	231	272	123	172	160	121	162	167
ENSG00000061938	843	1236	396	417	479	379	286	442
ENSG00000061987	494	560	282	264	287	511	182	451
ENSG00000062038	96	330	153	116	176	169	121	99
ENSG00000062096	24	58	13	8	17	16	6	24
ENSG00000062194	765	1081	400	258	265	526	146	462
ENSG00000062282	402	537	380	284	268	732	188	323
ENSG00000062370	52	135	44	32	21	95	24	10
ENSG00000062485	503	918	235	218	227	526	85	240
ENSG00000062524	28	156	48	61	55	126	22	29
ENSG00000062582	337	385	177	162	130	322	62	197
ENSG00000062598	582	814	283	225	237	459	135	334
ENSG00000062650	388	366	249	162	187	364	85	233
ENSG00000062716	870	1764	487	530	436	1140	246	600
ENSG00000062725	181	295	120	136	89	170	58	130
ENSG00000062822	717	3259	322	269	360	535	237	286
ENSG00000063015	159	274	163	120	124	394	102	147
ENSG00000063046	725	1266	339	238	288	740	149	304
ENSG00000063169	428	582	257	282	241	533	150	186
ENSG00000063176	842	2291	344	444	374	902	148	343
ENSG00000063180	610	969	214	297	245	368	115	272
ENSG00000063241	472	1353	269	266	218	516	115	261
ENSG00000063244	780	1797	385	205	302	869	94	135
ENSG00000063245	307	443	121	102	141	340	103	125
ENSG00000063438	354	323	240	236	231	388	279	308
ENSG00000063515	6	10	17	7	11	14	10	10
ENSG00000063587	73	111	83	48	41	76	17	60
ENSG00000063601	170	425	173	221	162	162	93	187
ENSG00000063660	380	794	422	223	459	588	279	356
ENSG00000063761	388	890	329	205	251	580	258	295
ENSG00000063854	164	295	177	117	110	375	72	156
ENSG00000063978	481	351	198	196	153	263	67	228
ENSG00000064012	827	1168	351	500	410	563	191	508
ENSG00000064042	280	548	386	274	884	429	279	257
ENSG00000064102	651	1337	446	304	229	880	194	546
ENSG00000064115	284	628	193	153	92	335	62	210
ENSG00000064199	120	185	74	89	89	181	19	93
ENSG00000064201	224	367	189	166	178	184	96	151
ENSG00000064205	50	415	75	81	119	96	87	112
ENSG00000064218	16	15	16	6	10	16	12	12
ENSG00000064225	350	377	394	345	415	710	239	456
ENSG00000064270	84	577	110	80	188	156	161	110
ENSG00000064300	139	303	95	84	59	115	93	98
ENSG00000064309	411	919	373	278	302	682	127	281
ENSG00000064313	647	833	1338	282	410	1330	202	432
ENSG00000064393	678	1875	535	602	651	1337	379	768
ENSG00000064419	247	398	129	174	136	278	58	167
ENSG00000064489	335	559	185	144	174	382	55	131
ENSG00000064545	211	421	162	182	164	242	83	159
ENSG00000064547	136	92	36	47	33	48	32	36
ENSG00000064601	176	239	117	115	136	230	98	179
ENSG00000064607	269	411	167	156	168	211	118	142
ENSG00000064651	661	796	383	349	374	527	208	551
ENSG00000064652	521	491	401	312	325	854	250	634
ENSG00000064655	38	74	51	37	41	83	53	32
ENSG00000064666	208	245	121	93	98	227	51	109
ENSG00000064687	431	834	207	207	222	636	163	337
ENSG00000064692	337	227	185	187	183	476	181	223
ENSG00000064703	316	566	232	115	146	335	84	191
ENSG00000064726	183	417	191	178	116	207	94	134
ENSG00000064763	220	800	187	172	124	246	162	278
ENSG00000064787	240	137	217	154	152	290	128	209
ENSG00000064886	411	379	182	117	159	180	108	183
ENSG00000064932	185	479	129	104	138	336	127	122
ENSG00000064933	458	610	368	272	223	486	92	325
ENSG00000064961	429	651	212	116	121	444	45	173
ENSG00000064989	87	89	195	156	111	113	71	156
ENSG00000064995	145	245	134	67	86	164	45	113
ENSG00000064999	101	204	133	38	92	80	91	108
ENSG00000065000	736	1749	527	290	409	1896	228	437
ENSG00000065029	409	767	421	161	178	448	108	294
ENSG00000065054	166	275	76	141	138	201	42	101
ENSG00000065057	360	677	192	198	249	756	147	263
ENSG00000065060	261	170	280	116	100	216	63	156
ENSG00000065135	222	336	118	78	101	191	56	168
ENSG00000065150	424	525	426	299	260	470	157	429
ENSG00000065154	685	417	385	400	307	845	234	369
ENSG00000065183	290	407	211	190	147	348	68	206
ENSG00000065243	490	797	430	303	254	630	192	407
ENSG00000065268	251	335	216	124	141	467	162	199
ENSG00000065308	225	202	171	158	102	163	62	209
ENSG00000065320	222	123	180	175	89	497	178	264
ENSG00000065325	23	56	37	4	23	30	20	24
ENSG00000065328	316	426	187	139	151	320	101	275
ENSG00000065357	597	1102	270	302	276	500	125	343
ENSG00000065361	633	682	432	380	375	1108	190	437
ENSG00000065371	83	79	53	46	75	37	37	58
ENSG00000065413	1195	1257	606	657	580	701	333	626
ENSG00000065427	322	411	198	170	185	183	76	150
ENSG00000065457	188	438	136	97	151	170	90	110
ENSG00000065485	1118	1513	656	635	660	988	450	553
ENSG00000065491	340	360	286	159	132	313	68	195
ENSG00000065518	587	844	369	258	297	610	167	311
ENSG00000065526	730	1454	542	343	331	1112	137	272
ENSG00000065534	1461	2644	1159	937	1169	1475	748	960
ENSG00000065548	337	537	244	160	184	371	88	227
ENSG00000065559	173	114	80	80	80	217	44	115
ENSG00000065600	391	507	292	271	236	285	154	292
ENSG00000065609	119	152	99	112	145	190	149	203
ENSG00000065613	169	160	102	101	52	169	39	70
ENSG00000065615	507	420	218	185	343	395	169	316
ENSG00000065618	5	5	18	1	10	4	6	9
ENSG00000065621	399	218	211	157	117	516	89	181
ENSG00000065665	410	627	207	263	232	482	88	323
ENSG00000065675	289	126	89	93	80	113	48	119
ENSG00000065717	295	420	207	85	148	412	85	182
ENSG00000065802	419	421	213	138	205	384	154	232
ENSG00000065809	1456	1925	880	645	986	1985	490	1312
ENSG00000065833	149	456	149	182	300	397	118	204
ENSG00000065882	1563	2196	930	706	1102	1264	587	927
ENSG00000065883	756	1185	568	417	388	934	243	460
ENSG00000065911	431	452	184	149	122	161	119	217
ENSG00000065923	210	485	223	141	128	253	55	169
ENSG00000065970	591	928	293	236	226	487	153	391
ENSG00000065978	247	418	138	85	74	295	30	128
ENSG00000065989	567	801	343	179	182	466	125	253
ENSG00000066027	841	1809	748	437	291	840	100	462
ENSG00000066032	413	161	371	308	213	530	280	237
ENSG00000066044	313	705	202	157	199	874	209	226
ENSG00000066056	46	75	47	86	49	357	81	83
ENSG00000066084	599	942	323	332	339	1164	225	393
ENSG00000066117	252	256	122	127	80	217	42	119
ENSG00000066135	441	729	260	202	186	473	93	214
ENSG00000066136	518	843	401	454	332	817	205	424
ENSG00000066185	215	423	173	136	157	226	91	172
ENSG00000066230	74	66	54	52	47	94	56	55
ENSG00000066248	193	716	181	110	319	327	177	236
ENSG00000066279	300	648	288	234	193	247	81	355
ENSG00000066294	357	537	293	291	159	264	145	315
ENSG00000066322	304	395	206	132	137	315	61	156
ENSG00000066336	121	141	94	75	88	106	51	86
ENSG00000066382	224	295	337	221	299	393	186	303
ENSG00000066405	173	299	184	116	263	138	114	145
ENSG00000066422	813	1074	355	309	184	665	129	462
ENSG00000066427	279	297	152	97	73	242	52	136
ENSG00000066455	524	883	271	166	166	550	129	256
ENSG00000066468	135	62	123	138	182	225	74	116
ENSG00000066557	249	387	180	154	128	271	52	166
ENSG00000066583	574	791	456	366	226	715	93	442
ENSG00000066629	298	428	322	168	149	535	222	267
ENSG00000066651	578	949	285	373	598	801	171	486
ENSG00000066654	188	527	150	115	125	255	57	160
ENSG00000066697	316	620	247	209	217	375	110	160
ENSG00000066735	50	32	32	14	40	84	39	48
ENSG00000066739	252	339	146	115	106	250	79	173
ENSG00000066777	425	231	764	200	191	321	141	274
ENSG00000066813	22	29	69	52	35	129	37	169
ENSG00000066827	1495	1578	3418	1200	1220	929	835	1326
ENSG00000066855	713	645	1105	261	252	670	135	341
ENSG00000066923	365	237	157	151	183	314	121	172
ENSG00000066926	332	549	397	264	232	398	194	360
ENSG00000066933	516	836	306	231	178	386	127	266
ENSG00000067048	167	312	81	106	79	186	28	143
ENSG00000067057	192	902	179	182	323	396	134	238
ENSG00000067064	102	65	32	18	15	60	13	36
ENSG00000067066	438	276	238	141	210	338	140	256
ENSG00000067082	612	949	320	250	229	663	110	442
ENSG00000067113	570	609	297	290	205	390	82	417
ENSG00000067141	180	265	245	126	124	370	87	190
ENSG00000067167	470	453	812	179	214	533	180	362
ENSG00000067177	66	120	34	34	38	35	13	62
ENSG00000067182	649	1384	411	382	249	834	135	344
ENSG00000067191	70	188	35	49	63	88	36	36
ENSG00000067208	400	659	331	273	266	575	130	325
ENSG00000067221	509	1142	328	301	325	525	147	321
ENSG00000067225	457	1039	229	291	394	461	174	383
ENSG00000067334	178	181	81	112	110	152	29	122
ENSG00000067365	272	277	235	169	186	301	143	237
ENSG00000067369	570	909	274	322	340	365	117	369
ENSG00000067533	247	336	336	244	171	245	141	239
ENSG00000067560	660	653	236	156	143	604	95	148
ENSG00000067596	365	662	213	257	191	508	121	190
ENSG00000067606	965	1092	449	367	375	572	312	421
ENSG00000067646	180	303	110	105	86	217	34	104
ENSG00000067704	202	281	175	80	136	184	38	149
ENSG00000067715	302	1030	285	301	253	196	287	409
ENSG00000067798	355	549	364	295	210	267	193	271
ENSG00000067829	199	435	128	96	75	161	37	73
ENSG00000067836	349	638	197	193	193	376	69	200
ENSG00000067842	106	193	176	128	88	96	58	92
ENSG00000067900	489	665	373	196	247	519	133	295
ENSG00000067955	145	137	91	57	53	129	26	81
ENSG00000067992	281	389	194	90	73	200	23	159
ENSG00000068001	369	789	247	257	207	501	133	230
ENSG00000068024	2320	3189	1458	809	1459	2565	906	1286
ENSG00000068028	666	1048	320	250	278	640	88	283
ENSG00000068078	267	144	179	186	95	254	64	154
ENSG00000068079	166	499	100	126	112	243	53	166
ENSG00000068097	123	322	73	81	87	154	57	118
ENSG00000068120	70	146	31	48	36	62	13	62
ENSG00000068137	333	1023	288	203	243	621	104	179
ENSG00000068305	472	799	302	292	300	611	172	465
ENSG00000068308	409	639	263	92	98	378	51	133
ENSG00000068323	383	1012	291	128	160	549	68	229
ENSG00000068354	239	467	131	95	76	177	38	100
ENSG00000068366	256	411	178	82	114	214	48	143
ENSG00000068383	1545	2173	1035	764	859	1641	532	797
ENSG00000068394	71	160	52	28	21	63	21	52
ENSG00000068400	54	190	57	14	31	92	15	34
ENSG00000068438	124	193	99	51	44	91	29	54
ENSG00000068489	524	929	308	210	178	514	107	234
ENSG00000068615	131	107	132	87	222	182	119	124
ENSG00000068650	388	1437	342	438	525	546	384	567
ENSG00000068654	1162	1936	602	503	663	1046	306	678
ENSG00000068697	454	612	274	215	181	448	100	204
ENSG00000068724	973	1901	466	541	787	1344	407	725
ENSG00000068745	585	1121	382	369	330	900	164	390
ENSG00000068781	36	19	30	29	14	50	37	25
ENSG00000068784	375	756	194	253	304	539	127	337
ENSG00000068796	684	584	337	302	283	321	153	486
ENSG00000068831	547	256	225	201	166	287	124	194
ENSG00000068878	289	429	196	195	219	268	110	253
ENSG00000068885	378	617	237	203	189	224	95	241
ENSG00000068912	203	201	128	153	130	227	49	184
ENSG00000068971	848	1130	450	303	297	894	163	319
ENSG00000068985	27	11	18	18	1	11	5	8
ENSG00000069011	60	196	89	57	85	225	65	79
ENSG00000069018	81	52	96	50	73	92	43	88
ENSG00000069020	979	1625	812	463	974	834	529	793
ENSG00000069122	150	316	375	115	202	163	107	210
ENSG00000069188	306	1874	379	327	380	491	282	352
ENSG00000069248	256	442	216	117	98	235	47	203
ENSG00000069275	959	1786	754	450	489	962	186	518
ENSG00000069329	463	533	366	182	244	568	90	274
ENSG00000069345	243	288	168	105	161	290	67	119
ENSG00000069399	849	1247	365	282	306	733	168	237
ENSG00000069424	763	528	482	352	477	736	298	373
ENSG00000069431	127	98	304	148	74	501	111	315
ENSG00000069482	44	60	86	51	98	103	84	59
ENSG00000069493	217	248	104	79	52	121	74	131
ENSG00000069509	121	216	118	46	44	112	13	51
ENSG00000069535	157	494	249	79	130	330	53	174
ENSG00000069667	466	441	249	224	256	743	167	395
ENSG00000069702	377	182	442	318	341	818	208	442
ENSG00000069812	106	64	104	93	67	120	56	88
ENSG00000069849	502	643	200	217	201	232	95	272
ENSG00000069869	369	318	390	236	213	589	180	333
ENSG00000069943	121	156	77	86	61	75	29	100
ENSG00000069956	409	864	339	284	341	626	133	421
ENSG00000069966	385	453	196	289	234	549	143	309
ENSG00000069974	916	957	493	469	406	626	200	688
ENSG00000069998	562	968	430	287	367	797	200	341
ENSG00000070010	316	539	202	77	120	371	52	111
ENSG00000070019	173	230	138	102	77	160	79	129
ENSG00000070061	358	598	236	221	243	486	160	203
ENSG00000070081	371	576	216	259	194	333	84	286
ENSG00000070087	110	67	88	67	89	81	64	131
ENSG00000070159	312	857	299	282	321	598	171	254
ENSG00000070182	230	339	155	124	89	250	113	156
ENSG00000070190	362	392	242	219	182	180	128	223
ENSG00000070193	32	15	31	25	19	41	19	22
ENSG00000070214	578	1029	418	473	413	745	242	460
ENSG00000070269	326	377	312	261	191	356	134	253
ENSG00000070366	861	1097	452	352	357	744	326	436
ENSG00000070367	23	52	47	15	13	53	27	31
ENSG00000070371	156	303	69	84	141	161	53	133
ENSG00000070388	128	79	27	23	34	72	47	63
ENSG00000070404	587	965	272	150	162	702	66	202
ENSG00000070413	374	695	251	165	252	407	131	250
ENSG00000070423	278	314	148	116	120	516	72	154
ENSG00000070444	1336	1857	552	351	420	955	223	450
ENSG00000070476	745	840	323	329	323	478	216	260
ENSG00000070495	443	794	207	243	162	426	107	267
ENSG00000070501	212	455	105	169	146	515	93	186
ENSG00000070526	63	67	57	77	67	77	30	48
ENSG00000070540	705	1300	470	428	403	1044	221	472
ENSG00000070601	103	105	65	88	88	151	74	108
ENSG00000070610	154	316	128	86	73	229	49	78
ENSG00000070614	1570	1325	885	716	491	2962	363	863
ENSG00000070669	175	71	45	72	119	98	41	76
ENSG00000070718	542	499	234	300	161	706	89	250
ENSG00000070729	143	321	174	120	210	165	84	158
ENSG00000070731	86	203	169	129	86	264	46	100
ENSG00000070748	50	60	70	80	86	59	59	112
ENSG00000070756	846	1112	1640	306	201	993	142	416
ENSG00000070759	374	837	296	138	146	575	80	182
ENSG00000070761	198	292	139	86	77	175	45	82
ENSG00000070770	28	27	55	20	16	65	14	31
ENSG00000070778	112	290	108	73	75	286	68	109
ENSG00000070785	196	716	182	142	119	278	89	228
ENSG00000070808	235	359	332	173	178	517	191	285
ENSG00000070814	610	725	294	220	197	641	165	365
ENSG00000070831	249	449	120	95	122	299	45	109
ENSG00000070882	1604	2377	913	815	835	1231	547	1047
ENSG00000070886	10	7	19	13	14	22	16	7
ENSG00000070915	142	208	89	101	72	83	87	107
ENSG00000070950	303	582	185	225	246	364	120	226
ENSG00000070961	796	1113	556	324	259	459	150	447
ENSG00000070985	426	232	168	235	175	311	147	187
ENSG00000071051	230	235	136	122	195	194	118	169
ENSG00000071054	1127	592	846	533	841	1627	495	790
ENSG00000071073	365	358	187	189	159	266	153	237
ENSG00000071082	274	298	107	124	137	249	69	153
ENSG00000071127	751	893	450	328	276	485	214	434
ENSG00000071189	621	589	426	362	366	570	236	537
ENSG00000071203	36	15	20	14	39	16	16	20
ENSG00000071205	691	830	564	440	341	604	456	477
ENSG00000071242	1341	1300	635	503	812	1159	415	660
ENSG00000071243	462	538	371	202	177	470	64	225
ENSG00000071246	148	405	131	66	110	134	70	109
ENSG00000071282	416	599	228	178	179	481	94	292
ENSG00000071462	124	157	82	102	54	166	29	74
ENSG00000071537	621	915	442	271	210	706	134	318
ENSG00000071539	108	186	96	99	89	133	72	106
ENSG00000071553	112	219	108	77	54	98	23	62
ENSG00000071564	376	707	211	140	158	493	97	139
ENSG00000071575	350	275	143	165	122	268	59	203
ENSG00000071626	430	489	223	103	155	701	109	147
ENSG00000071655	205	282	100	75	70	297	48	77
ENSG00000071677	10	8	14	6	16	42	17	19
ENSG00000071794	460	498	289	224	153	199	107	250
ENSG00000071859	12	38	16	24	14	9	10	5
ENSG00000071889	353	624	252	239	115	301	60	194
ENSG00000071909	41	25	35	35	12	30	35	42
ENSG00000071967	133	161	79	68	56	259	70	133
ENSG00000071991	611	246	496	334	245	508	284	273
ENSG00000071994	288	228	80	147	144	233	36	154
ENSG00000072041	95	79	140	77	74	75	101	113
ENSG00000072042	201	326	151	93	57	357	38	133
ENSG00000072080	100	46	77	44	56	215	50	79
ENSG00000072110	816	2437	871	310	491	1733	312	527
ENSG00000072121	150	296	137	55	45	157	55	85
ENSG00000072133	27	15	49	11	36	16	21	26
ENSG00000072134	308	421	265	205	307	571	183	249
ENSG00000072135	719	659	520	387	470	680	188	485
ENSG00000072163	229	100	194	193	114	330	167	254
ENSG00000072195	28	56	45	24	30	45	18	35
ENSG00000072201	527	845	616	406	829	566	410	603
ENSG00000072210	527	463	387	256	243	932	180	291
ENSG00000072274	478	594	184	242	195	245	123	254
ENSG00000072310	966	1008	667	555	461	1775	256	452
ENSG00000072364	354	565	188	206	145	521	84	242
ENSG00000072401	250	160	173	152	176	133	81	213
ENSG00000072415	462	657	300	148	176	516	80	266
ENSG00000072422	327	385	319	147	442	428	181	195
ENSG00000072501	187	446	158	101	88	187	25	86
ENSG00000072506	139	386	197	99	98	251	45	107
ENSG00000072518	901	1264	568	452	505	1038	210	362
ENSG00000072571	503	710	312	191	125	682	93	330
ENSG00000072609	714	816	318	283	218	220	99	336
ENSG00000072657	60	47	72	74	58	46	69	92
ENSG00000072682	342	529	235	195	317	717	146	293
ENSG00000072736	401	482	183	178	223	336	131	172
ENSG00000072756	237	299	145	157	96	201	57	167
ENSG00000072778	290	505	128	137	146	464	85	140
ENSG00000072786	1838	2274	1143	834	735	1698	516	1128
ENSG00000072803	836	1123	429	378	160	743	186	527
ENSG00000072832	65	93	95	63	57	79	106	71
ENSG00000072840	206	148	111	150	69	78	67	89
ENSG00000072849	268	229	101	61	75	180	47	96
ENSG00000072858	462	358	269	244	215	248	155	268
ENSG00000072952	270	406	204	207	261	223	187	225
ENSG00000072954	88	108	64	59	70	138	48	69
ENSG00000072958	401	826	342	296	310	808	205	390
ENSG00000073008	301	664	204	172	145	561	139	199
ENSG00000073050	379	535	165	138	110	208	82	141
ENSG00000073060	1592	2948	912	804	799	1369	606	993
ENSG00000073067	341	480	266	210	249	414	124	263
ENSG00000073111	468	842	182	200	141	216	115	225
ENSG00000073146	224	212	126	102	117	367	104	123
ENSG00000073150	43	49	67	51	46	128	52	42
ENSG00000073169	90	146	64	49	38	116	16	48
ENSG00000073282	175	578	151	124	150	131	119	160
ENSG00000073331	122	250	69	109	56	89	52	103
ENSG00000073350	687	1992	544	536	522	1222	320	473
ENSG00000073417	691	1553	577	470	616	1050	289	666
ENSG00000073464	402	1399	358	225	304	353	148	309
ENSG00000073536	115	184	102	106	104	121	74	121
ENSG00000073578	389	439	168	174	152	443	105	252
ENSG00000073584	269	337	183	173	154	278	104	215
ENSG00000073605	94	157	59	52	39	155	48	91
ENSG00000073614	178	377	73	68	57	208	57	116
ENSG00000073670	524	735	270	351	258	493	104	341
ENSG00000073711	158	50	103	94	92	147	32	102
ENSG00000073712	448	191	429	249	165	834	175	346
ENSG00000073734	315	406	292	282	205	762	151	371
ENSG00000073737	158	329	131	152	127	385	99	220
ENSG00000073754	62	37	48	64	81	36	17	61
ENSG00000073756	128	148	155	173	130	122	121	140
ENSG00000073792	391	238	220	182	192	215	94	193
ENSG00000073803	561	1172	367	368	409	443	226	412
ENSG00000073849	1821	2045	956	719	823	1110	471	1056
ENSG00000073861	124	71	22	35	10	37	18	37
ENSG00000073910	806	607	978	750	922	1533	549	768
ENSG00000073921	560	1076	424	353	304	772	186	376
ENSG00000074047	52	56	78	65	47	117	81	51
ENSG00000074054	947	1253	542	426	596	1070	287	612
ENSG00000074181	208	315	152	114	84	210	144	185
ENSG00000074201	234	473	193	175	177	277	83	139
ENSG00000074211	86	42	76	54	59	88	90	74
ENSG00000074219	27	25	16	19	11	22	17	18
ENSG00000074266	322	492	282	164	157	342	69	166
ENSG00000074276	499	498	183	201	172	429	169	257
ENSG00000074319	238	291	94	148	132	196	56	171
ENSG00000074356	387	385	188	150	152	382	185	206
ENSG00000074370	294	191	108	97	77	141	71	102
ENSG00000074410	79	115	87	53	114	141	114	104
ENSG00000074416	569	900	465	398	594	372	355	382
ENSG00000074527	298	755	199	133	212	176	162	210
ENSG00000074582	344	291	170	128	198	261	73	187
ENSG00000074590	340	832	270	247	293	431	188	311
ENSG00000074603	187	325	112	125	113	231	52	148
ENSG00000074621	274	461	195	178	168	336	65	209
ENSG00000074657	392	669	324	229	272	260	182	297
ENSG00000074695	549	479	332	220	189	352	66	292
ENSG00000074696	144	250	80	98	93	226	78	139
ENSG00000074706	499	713	330	314	465	418	256	431
ENSG00000074755	627	703	283	223	209	410	185	288
ENSG00000074771	135	91	67	116	79	118	123	110
ENSG00000074800	363	955	222	203	215	499	93	212
ENSG00000074842	200	501	139	117	164	273	74	160
ENSG00000074855	198	339	109	115	66	192	44	103
ENSG00000074935	282	237	143	177	220	285	47	227
ENSG00000074964	895	3510	977	990	1131	2106	565	729
ENSG00000074966	63	42	60	37	100	42	55	65
ENSG00000075035	17	18	19	13	12	22	18	19
ENSG00000075043	47	120	85	47	53	83	48	85
ENSG00000075073	280	386	163	141	192	245	87	149
ENSG00000075089	370	387	239	215	166	258	114	371
ENSG00000075131	359	541	244	190	167	495	52	229
ENSG00000075142	429	853	350	247	227	504	91	258
ENSG00000075151	494	1140	328	286	354	620	170	304
ENSG00000075188	226	306	135	125	94	102	50	229
ENSG00000075213	201	533	279	278	147	284	227	221
ENSG00000075218	393	695	236	186	198	379	93	175
ENSG00000075223	159	37	126	57	39	73	23	45
ENSG00000075234	326	476	263	138	199	533	119	180
ENSG00000075239	311	508	281	190	206	558	78	297
ENSG00000075240	976	2075	606	477	709	1238	456	615
ENSG00000075275	477	1882	504	255	498	1196	298	356
ENSG00000075290	123	82	63	89	51	117	47	55
ENSG00000075292	495	610	358	281	292	471	142	351
ENSG00000075303	107	77	96	107	54	94	64	104
ENSG00000075336	12	15	22	15	21	19	18	17
ENSG00000075340	11	10	15	7	12	9	12	13
ENSG00000075388	25	14	35	12	27	111	29	35
ENSG00000075391	542	965	384	377	564	479	270	482
ENSG00000075399	180	268	150	115	88	171	63	81
ENSG00000075407	178	198	114	93	124	208	35	165
ENSG00000075413	357	651	248	185	249	421	139	259
ENSG00000075415	419	542	252	231	194	245	114	297
ENSG00000075420	2276	2779	1087	894	1175	1146	546	1055
ENSG00000075426	809	1620	540	410	546	1076	307	470
ENSG00000075429	27	33	10	34	15	56	34	52
ENSG00000075461	33	152	69	26	45	43	38	111
ENSG00000075539	943	1064	627	452	817	595	288	574
ENSG00000075568	914	1062	581	505	453	880	352	621
ENSG00000075618	132	723	140	110	199	166	162	126
ENSG00000075624	1114	2045	615	529	590	999	314	503
ENSG00000075643	88	190	69	57	65	122	47	68
ENSG00000075651	958	1189	466	467	620	541	270	478
ENSG00000075673	112	54	70	105	104	108	69	70
ENSG00000075702	805	1261	336	290	263	668	146	375
ENSG00000075711	625	612	289	330	252	294	164	316
ENSG00000075785	680	1061	301	246	256	365	186	281
ENSG00000075826	537	257	335	269	204	401	145	292
ENSG00000075856	68	174	48	55	60	36	45	74
ENSG00000075884	669	463	494	370	307	388	328	455
ENSG00000075886	0	31	13	4	8	11	9	12
ENSG00000075891	204	207	131	96	151	167	127	117
ENSG00000075914	142	325	98	97	122	204	95	134
ENSG00000075945	517	1128	450	326	230	445	109	327
ENSG00000075975	213	301	169	164	140	316	66	181
ENSG00000076003	240	218	177	90	106	160	48	123
ENSG00000076043	347	392	230	184	157	324	62	173
ENSG00000076053	359	313	224	144	151	300	56	194
ENSG00000076067	80	144	62	76	87	107	54	77
ENSG00000076108	955	1810	453	445	397	1026	199	463
ENSG00000076201	571	795	261	224	279	597	151	300
ENSG00000076242	700	923	437	238	327	826	114	337
ENSG00000076248	226	322	129	139	97	161	50	126
ENSG00000076258	356	520	476	261	188	411	96	252
ENSG00000076321	238	392	266	184	148	284	68	201
ENSG00000076344	7	41	11	26	15	9	9	13
ENSG00000076351	211	247	115	174	162	291	98	152
ENSG00000076356	616	597	742	432	703	937	253	652
ENSG00000076382	423	757	224	328	193	383	118	363
ENSG00000076513	388	650	208	196	196	226	145	218
ENSG00000076554	1017	1503	1466	385	464	1017	326	538
ENSG00000076555	781	1666	625	662	605	940	405	754
ENSG00000076604	181	626	101	186	138	296	71	175
ENSG00000076641	1328	934	2339	481	570	1282	423	846
ENSG00000076650	200	583	129	165	142	241	134	192
ENSG00000076662	150	312	158	61	90	299	61	107
ENSG00000076685	248	273	193	138	162	349	105	176
ENSG00000076706	221	160	98	119	145	182	80	142
ENSG00000076716	8	5	11	15	13	18	15	10
ENSG00000076770	360	868	530	195	225	464	143	337
ENSG00000076826	46	280	27	33	21	73	57	41
ENSG00000076864	475	2424	330	464	748	1023	294	377
ENSG00000076924	112	188	49	34	46	126	26	53
ENSG00000076928	692	951	319	329	261	638	184	293
ENSG00000076944	227	289	111	111	71	205	91	106
ENSG00000076984	298	539	165	74	130	353	48	115
ENSG00000077009	17	26	37	8	11	37	30	27
ENSG00000077044	179	311	113	127	221	231	93	99
ENSG00000077063	240	557	309	219	375	319	210	269
ENSG00000077080	30	37	4	36	15	18	14	13
ENSG00000077092	401	444	478	320	346	574	286	371
ENSG00000077097	463	580	401	274	342	606	157	430
ENSG00000077147	147	189	113	89	78	146	46	94
ENSG00000077150	763	992	374	409	298	659	120	283
ENSG00000077152	415	821	329	186	215	355	97	252
ENSG00000077157	739	1522	606	390	548	629	187	459
ENSG00000077232	404	412	250	211	192	329	108	264
ENSG00000077235	94	246	106	67	122	84	84	110
ENSG00000077238	571	1030	453	431	569	879	301	476
ENSG00000077254	308	319	171	180	197	338	93	264
ENSG00000077264	42	76	92	32	68	38	22	69
ENSG00000077274	17	133	104	15	42	54	27	36
ENSG00000077279	14	234	46	19	47	42	16	26
ENSG00000077312	603	834	213	152	171	609	74	200
ENSG00000077327	13	94	34	30	36	29	26	38
ENSG00000077348	291	326	109	84	120	209	56	90
ENSG00000077380	299	260	178	167	128	292	95	238
ENSG00000077420	451	922	389	253	186	431	132	526
ENSG00000077454	701	962	327	296	209	696	116	300
ENSG00000077458	696	876	530	307	305	754	112	448
ENSG00000077463	176	596	117	139	135	360	116	167
ENSG00000077498	33	32	55	49	30	41	42	46
ENSG00000077514	719	685	442	417	392	562	179	353
ENSG00000077522	166	208	342	231	144	188	107	185
ENSG00000077549	492	1018	456	295	328	826	171	315
ENSG00000077585	251	1022	318	206	346	352	139	263
ENSG00000077684	681	1051	470	355	243	740	242	422
ENSG00000077713	94	265	130	71	85	95	43	86
ENSG00000077721	400	1103	390	210	189	415	83	312
ENSG00000077782	127	182	97	89	109	256	102	79
ENSG00000077800	11	2	22	10	12	16	10	8
ENSG00000077935	62	183	29	39	44	39	42	19
ENSG00000077942	156	541	93	90	259	191	126	101
ENSG00000077943	173	112	182	141	125	181	142	200
ENSG00000077984	334	243	123	134	118	233	91	107
ENSG00000078018	358	217	472	243	418	551	194	468
ENSG00000078043	154	182	139	106	64	140	56	149
ENSG00000078053	99	105	165	98	107	121	138	146
ENSG00000078061	365	891	284	159	131	449	58	211
ENSG00000078070	541	776	250	293	255	237	103	279
ENSG00000078081	183	247	113	102	69	69	41	123
ENSG00000078098	74	62	96	65	60	131	58	113
ENSG00000078114	453	1723	430	416	449	514	328	488
ENSG00000078124	364	664	290	258	297	457	138	254
ENSG00000078140	414	421	164	166	257	1271	77	198
ENSG00000078142	129	180	163	97	88	163	58	125
ENSG00000078177	516	541	282	264	372	506	109	259
ENSG00000078237	420	892	260	239	159	459	82	254
ENSG00000078246	591	1119	271	402	250	478	169	466
ENSG00000078269	1281	2426	488	533	1430	1261	466	701
ENSG00000078295	290	292	428	392	303	473	360	433
ENSG00000078304	590	925	251	205	151	387	159	285
ENSG00000078319	247	431	117	98	66	299	28	119
ENSG00000078328	22	31	57	27	31	56	33	28
ENSG00000078369	347	917	221	226	258	496	194	204
ENSG00000078401	336	694	418	203	243	330	167	367
ENSG00000078403	426	582	242	172	190	440	88	246
ENSG00000078487	784	1138	339	330	258	758	125	317
ENSG00000078549	45	61	89	84	68	85	64	89
ENSG00000078579	48	168	57	76	66	72	91	82
ENSG00000078589	52	29	28	13	6	19	12	21
ENSG00000078596	116	60	46	43	57	71	29	32
ENSG00000078618	313	356	195	92	184	281	104	164
ENSG00000078668	393	780	193	267	175	594	115	239
ENSG00000078674	486	775	230	228	173	374	67	280
ENSG00000078687	455	897	291	311	261	909	194	327
ENSG00000078699	568	852	309	260	234	663	144	327
ENSG00000078725	127	110	456	169	210	369	153	130
ENSG00000078747	284	473	141	135	137	314	108	192
ENSG00000078795	77	53	30	40	17	54	28	42
ENSG00000078804	478	627	225	276	245	473	119	316
ENSG00000078808	156	290	85	55	78	192	35	56
ENSG00000078814	328	556	208	200	223	514	121	195
ENSG00000078898	33	16	22	11	25	47	23	25
ENSG00000078900	72	120	49	72	54	90	76	72
ENSG00000078902	423	798	305	237	252	892	169	240
ENSG00000078967	318	407	181	179	169	358	122	193
ENSG00000079101	144	106	147	89	72	130	52	137
ENSG00000079102	195	120	512	95	85	176	123	134
ENSG00000079112	114	312	514	96	160	168	83	152
ENSG00000079134	262	471	217	139	173	213	103	246
ENSG00000079150	215	220	150	130	91	192	43	141
ENSG00000079156	479	170	490	339	326	714	204	512
ENSG00000079215	383	288	269	186	161	392	140	304
ENSG00000079246	251	261	177	96	171	412	88	187
ENSG00000079257	121	95	97	99	53	71	54	116
ENSG00000079263	442	347	167	125	143	149	135	217
ENSG00000079277	582	999	415	349	309	601	156	355
ENSG00000079308	1282	951	1270	577	1155	2444	577	1081
ENSG00000079313	320	688	184	124	162	856	112	185
ENSG00000079332	393	423	180	183	160	425	52	183
ENSG00000079335	690	1435	393	401	440	682	234	611
ENSG00000079337	264	289	163	172	188	362	101	233
ENSG00000079385	316	447	218	215	202	346	126	188
ENSG00000079387	208	286	145	74	108	219	57	155
ENSG00000079432	2044	2725	790	540	518	1569	237	655
ENSG00000079435	107	214	156	127	93	336	66	88
ENSG00000079459	2	38	2	4	2	0	0	2
ENSG00000079462	173	446	70	80	78	123	40	111
ENSG00000079482	79	371	98	91	153	193	46	96
ENSG00000079557	62	31	37	54	25	38	39	78
ENSG00000079616	705	1023	418	304	345	826	163	390
ENSG00000079689	97	185	147	48	105	183	87	120
ENSG00000079691	335	677	398	211	247	295	143	331
ENSG00000079739	513	748	464	375	356	845	195	465
ENSG00000079785	237	217	155	186	172	244	70	175
ENSG00000079805	1394	3292	750	443	729	1211	450	723
ENSG00000079819	624	545	308	391	590	777	257	492
ENSG00000079841	351	242	336	340	308	443	311	370
ENSG00000079931	413	215	154	210	251	238	151	277
ENSG00000079950	501	465	224	195	240	373	88	297
ENSG00000079974	93	148	51	17	19	74	10	14
ENSG00000079999	319	668	205	119	130	481	106	136
ENSG00000080007	107	50	19	48	33	50	24	66
ENSG00000080031	327	1286	193	155	228	473	116	168
ENSG00000080166	118	558	162	101	153	187	138	170
ENSG00000080189	193	330	110	96	118	202	84	155
ENSG00000080200	377	491	334	262	248	393	144	377
ENSG00000080224	481	363	525	390	316	517	424	490
ENSG00000080293	336	721	383	271	369	582	246	552
ENSG00000080298	702	1630	554	511	565	504	227	573
ENSG00000080345	332	365	210	183	163	247	102	257
ENSG00000080371	368	496	229	218	186	223	89	232
ENSG00000080493	369	373	291	224	198	506	189	283
ENSG00000080503	1015	2316	656	561	484	642	267	522
ENSG00000080511	65	158	77	48	52	213	17	66
ENSG00000080546	1046	1235	422	437	541	1152	150	589
ENSG00000080561	87	235	271	73	102	212	40	112
ENSG00000080572	41	83	53	36	27	23	16	43
ENSG00000080573	34	94	41	19	35	18	47	33
ENSG00000080603	601	885	308	198	201	560	101	220
ENSG00000080608	221	472	176	143	131	190	64	153
ENSG00000080618	63	43	92	33	53	261	31	60
ENSG00000080644	90	157	95	64	71	122	74	130
ENSG00000080709	292	304	568	295	237	355	250	305
ENSG00000080802	518	1069	388	282	291	434	145	335
ENSG00000080815	319	356	157	106	104	240	82	148
ENSG00000080819	451	455	367	245	210	336	93	231
ENSG00000080822	790	727	431	271	268	585	87	330
ENSG00000080823	214	750	227	140	137	301	153	175
ENSG00000080824	888	1296	394	244	255	1018	208	360
ENSG00000080839	143	243	67	62	74	117	43	110
ENSG00000080845	603	1460	495	406	539	766	411	495
ENSG00000080854	510	790	303	313	292	351	266	289
ENSG00000080910	93	51	103	79	86	84	83	145
ENSG00000080986	67	101	44	35	34	29	20	53
ENSG00000081014	206	439	147	142	168	252	81	255
ENSG00000081019	562	817	396	208	196	556	127	315
ENSG00000081026	375	785	392	211	201	606	115	334
ENSG00000081041	200	248	87	89	72	173	42	96
ENSG00000081051	138	59	56	55	35	84	42	74
ENSG00000081052	359	197	269	241	291	267	164	456
ENSG00000081059	701	1180	334	321	390	706	199	425
ENSG00000081087	426	336	206	193	290	389	103	282
ENSG00000081138	85	64	138	90	54	78	81	97
ENSG00000081148	30	100	26	17	20	45	32	39
ENSG00000081154	424	587	255	141	173	360	97	222
ENSG00000081177	179	275	119	79	61	241	42	92
ENSG00000081181	254	436	195	118	74	441	43	174
ENSG00000081189	294	195	196	192	135	171	90	235
ENSG00000081237	116	254	207	117	79	129	72	122
ENSG00000081248	279	276	276	210	362	398	116	275
ENSG00000081277	282	1780	619	287	634	532	297	338
ENSG00000081307	261	331	194	161	175	191	93	245
ENSG00000081320	608	396	329	306	191	351	154	273
ENSG00000081377	282	961	349	247	270	633	201	267
ENSG00000081386	93	86	59	51	54	75	20	47
ENSG00000081479	289	545	325	258	219	306	167	310
ENSG00000081665	178	104	116	95	98	153	31	77
ENSG00000081692	312	618	219	209	98	241	51	255
ENSG00000081721	253	373	195	160	167	191	66	131
ENSG00000081760	441	1498	259	216	437	266	216	268
ENSG00000081791	612	715	293	281	301	522	152	332
ENSG00000081800	130	405	191	224	233	152	114	183
ENSG00000081803	283	573	283	394	291	535	157	326
ENSG00000081853	9	3	8	4	9	38	10	6
ENSG00000081870	707	1123	493	299	283	805	112	260
ENSG00000081913	1747	1710	1188	685	817	1504	424	918
ENSG00000081923	438	893	690	339	393	1138	168	406
ENSG00000081985	200	176	132	110	115	160	106	126
ENSG00000082014	214	140	132	104	148	175	106	118
ENSG00000082068	257	199	202	126	128	316	79	165
ENSG00000082074	615	961	357	276	365	398	221	384
ENSG00000082146	470	513	267	257	169	472	85	241
ENSG00000082153	633	869	443	409	349	736	176	433
ENSG00000082175	117	86	116	93	114	139	92	163
ENSG00000082196	189	86	201	95	147	729	102	188
ENSG00000082212	415	685	402	249	247	443	102	410
ENSG00000082213	357	351	193	132	122	431	45	204
ENSG00000082258	608	968	369	193	343	774	153	307
ENSG00000082269	569	380	1367	252	303	593	103	398
ENSG00000082293	343	251	1161	230	270	273	168	316
ENSG00000082397	263	211	275	173	145	227	178	229
ENSG00000082438	626	690	507	411	391	807	225	594
ENSG00000082458	145	713	117	81	115	133	51	173
ENSG00000082482	148	154	351	191	154	131	113	160
ENSG00000082497	10	10	34	22	12	21	8	6
ENSG00000082512	325	436	232	161	260	232	95	216
ENSG00000082515	122	195	72	70	37	134	43	117
ENSG00000082516	188	189	102	120	99	220	52	138
ENSG00000082556	59	93	554	116	126	209	128	117
ENSG00000082641	645	1741	475	402	245	1150	191	425
ENSG00000082684	568	1260	485	345	497	444	366	420
ENSG00000082701	1462	1835	760	375	473	1262	188	469
ENSG00000082781	1022	1123	564	495	558	903	309	412
ENSG00000082805	416	1603	262	293	233	572	213	313
ENSG00000082898	724	832	495	248	225	825	125	299
ENSG00000082929	22	107	50	55	32	62	37	41
ENSG00000082996	649	883	348	266	260	363	82	379
ENSG00000083067	377	402	618	341	284	712	368	431
ENSG00000083093	190	262	91	77	114	188	50	137
ENSG00000083097	381	441	125	190	234	329	61	229
ENSG00000083099	319	380	164	104	183	299	43	193
ENSG00000083123	637	679	299	321	379	692	139	404
ENSG00000083168	456	746	260	265	212	1004	178	356
ENSG00000083223	339	733	267	229	172	486	118	245
ENSG00000083290	222	85	138	149	139	337	103	120
ENSG00000083307	231	424	637	183	278	286	216	278
ENSG00000083312	725	900	459	316	409	445	205	533
ENSG00000083444	269	811	247	242	218	407	116	194
ENSG00000083454	41	44	29	20	13	20	27	33
ENSG00000083457	639	588	202	167	171	284	164	231
ENSG00000083520	241	265	118	114	108	313	60	213
ENSG00000083535	26	44	38	51	53	116	22	67
ENSG00000083544	563	663	564	378	302	903	188	332
ENSG00000083622	7	82	10	14	14	21	22	15
ENSG00000083635	459	676	373	185	254	691	207	247
ENSG00000083642	589	452	405	328	293	679	184	420
ENSG00000083720	256	143	186	161	141	212	114	232
ENSG00000083750	186	303	186	91	94	168	20	97
ENSG00000083782	15	8	16	7	8	8	13	11
ENSG00000083799	481	503	357	152	131	403	56	155
ENSG00000083807	740	1276	467	411	331	1263	208	380
ENSG00000083812	238	491	95	94	110	222	46	133
ENSG00000083814	160	243	49	38	30	59	29	54
ENSG00000083817	116	174	72	36	38	122	49	57
ENSG00000083828	135	212	55	57	29	43	38	34
ENSG00000083838	608	1179	238	179	264	380	80	243
ENSG00000083844	165	209	45	60	55	61	18	69
ENSG00000083845	345	608	121	138	125	254	68	145
ENSG00000083857	292	367	495	208	274	839	265	258
ENSG00000083937	286	461	266	215	155	282	93	275
ENSG00000084070	1006	1505	552	444	398	1135	239	548
ENSG00000084072	125	292	114	108	95	122	119	114
ENSG00000084073	203	472	189	127	116	310	75	138
ENSG00000084090	426	503	264	275	174	402	82	275
ENSG00000084093	265	212	174	151	116	187	86	110
ENSG00000084110	121	53	118	74	47	109	69	125
ENSG00000084112	560	1037	338	315	320	420	181	345
ENSG00000084207	210	218	154	118	123	259	90	127
ENSG00000084234	686	841	499	408	418	852	150	440
ENSG00000084444	149	254	93	90	66	175	53	139
ENSG00000084453	69	122	64	46	29	87	49	84
ENSG00000084463	431	562	234	172	82	325	42	266
ENSG00000084623	106	232	55	62	65	53	33	68
ENSG00000084628	244	880	172	219	259	220	181	191
ENSG00000084636	388	1450	207	254	505	319	224	274
ENSG00000084652	199	304	117	64	87	131	41	115
ENSG00000084674	254	93	300	131	150	601	107	198
ENSG00000084676	445	568	330	227	268	430	195	314
ENSG00000084693	480	1009	274	282	286	498	144	297
ENSG00000084710	276	258	199	170	113	370	63	246
ENSG00000084731	226	364	154	140	171	274	103	151
ENSG00000084733	578	691	294	214	207	632	102	230
ENSG00000084734	123	182	206	124	133	595	105	156
ENSG00000084754	291	508	174	119	125	404	96	176
ENSG00000084764	341	693	260	236	288	438	174	296
ENSG00000084774	155	201	86	86	107	204	48	112
ENSG00000085063	275	420	208	168	232	358	106	241
ENSG00000085117	1302	2014	932	758	752	1713	325	796
ENSG00000085185	471	697	408	198	230	371	74	272
ENSG00000085224	130	278	175	52	56	198	46	78
ENSG00000085265	16	17	47	32	22	17	16	28
ENSG00000085274	388	452	178	159	156	239	75	226
ENSG00000085276	656	1564	495	336	695	385	324	387
ENSG00000085365	394	432	196	178	133	214	100	212
ENSG00000085377	641	839	293	323	522	521	202	368
ENSG00000085382	295	297	85	205	205	186	86	174
ENSG00000085415	787	1397	576	306	322	793	158	427
ENSG00000085433	243	367	124	95	121	229	65	177
ENSG00000085449	384	297	282	161	266	506	166	315
ENSG00000085465	220	234	213	115	137	302	65	182
ENSG00000085511	334	261	170	208	274	300	117	276
ENSG00000085514	237	426	166	155	106	154	93	137
ENSG00000085552	220	474	439	447	327	339	140	233
ENSG00000085563	352	735	387	390	315	553	180	427
ENSG00000085644	299	490	168	178	178	384	72	197
ENSG00000085662	214	165	87	131	171	140	60	135
ENSG00000085719	304	357	547	155	144	312	102	233
ENSG00000085741	245	222	142	148	119	251	84	140
ENSG00000085760	191	184	109	99	80	266	29	147
ENSG00000085788	281	367	163	228	121	428	87	160
ENSG00000085831	326	1416	281	263	586	614	240	347
ENSG00000085832	221	434	164	102	129	226	55	144
ENSG00000085840	176	344	122	93	103	164	73	141
ENSG00000085871	413	480	347	245	226	491	113	252
ENSG00000085872	195	342	96	124	135	332	87	164
ENSG00000085982	191	363	134	127	254	236	115	189
ENSG00000085998	152	242	137	95	142	256	58	162
ENSG00000085999	276	645	189	153	147	376	81	215
ENSG00000086015	401	773	318	254	297	567	177	278
ENSG00000086061	440	978	287	281	287	378	129	295
ENSG00000086062	383	477	171	154	107	220	51	154
ENSG00000086065	429	803	298	260	201	323	106	221
ENSG00000086102	498	980	314	298	271	415	125	266
ENSG00000086159	387	404	150	182	247	499	145	267
ENSG00000086189	614	559	327	223	267	327	52	357
ENSG00000086200	291	274	151	108	130	196	106	209
ENSG00000086205	62	25	99	33	36	133	37	100
ENSG00000086232	214	462	106	111	118	213	83	174
ENSG00000086288	26	43	47	41	47	73	35	29
ENSG00000086289	281	633	264	163	253	549	155	112
ENSG00000086300	586	1692	528	404	470	1126	303	529
ENSG00000086475	196	436	111	131	99	166	83	154
ENSG00000086504	192	349	98	116	83	195	33	100
ENSG00000086506	46	73	30	30	52	54	18	38
ENSG00000086544	257	388	75	112	73	173	35	89
ENSG00000086548	50	57	29	23	37	30	33	18
ENSG00000086570	12	4	12	19	9	40	14	18
ENSG00000086589	226	205	102	86	76	179	42	133
ENSG00000086598	155	304	87	74	68	79	36	117
ENSG00000086619	537	1038	444	307	292	443	108	415
ENSG00000086666	337	561	223	225	154	440	79	253
ENSG00000086696	70	54	120	42	113	140	49	42
ENSG00000086712	352	913	388	162	172	389	77	199
ENSG00000086717	145	376	173	90	101	157	27	164
ENSG00000086730	248	604	154	256	258	347	180	205
ENSG00000086758	534	881	387	220	146	407	78	232
ENSG00000086827	231	262	159	142	143	215	46	145
ENSG00000086848	272	199	181	231	208	458	92	232
ENSG00000086967	398	1737	194	189	208	211	197	235
ENSG00000086991	84	77	134	76	69	155	94	124
ENSG00000087008	570	1122	293	328	246	292	203	353
ENSG00000087053	114	106	71	98	62	129	34	91
ENSG00000087074	325	920	139	148	158	331	94	156
ENSG00000087076	414	1332	260	328	299	745	210	320
ENSG00000087077	88	352	53	142	97	111	78	106
ENSG00000087085	125	250	55	53	46	96	60	71
ENSG00000087086	327	681	169	116	136	447	61	125
ENSG00000087087	206	351	77	202	113	229	45	123
ENSG00000087088	101	271	53	65	65	108	43	65
ENSG00000087095	388	694	278	176	189	519	73	225
ENSG00000087111	381	575	117	227	186	244	74	267
ENSG00000087116	79	51	87	56	68	75	97	91
ENSG00000087152	419	552	204	167	122	414	73	147
ENSG00000087157	457	1047	434	322	337	855	264	352
ENSG00000087191	320	521	175	174	142	339	60	134
ENSG00000087206	566	958	284	339	466	754	206	465
ENSG00000087237	55	82	47	34	43	66	50	50
ENSG00000087245	49	86	90	29	96	113	46	47
ENSG00000087250	18	65	21	4	11	14	16	4
ENSG00000087253	51	40	66	38	90	84	36	51
ENSG00000087258	420	236	384	154	215	443	203	278
ENSG00000087263	256	318	188	114	143	219	58	129
ENSG00000087266	748	1051	612	342	337	609	344	482
ENSG00000087269	434	414	223	160	144	212	74	174
ENSG00000087274	561	602	244	209	184	237	195	246
ENSG00000087299	371	485	219	189	100	370	59	202
ENSG00000087301	633	1105	514	359	213	774	133	409
ENSG00000087302	174	289	122	109	99	135	53	136
ENSG00000087303	73	106	134	64	78	120	86	89
ENSG00000087338	385	522	179	231	265	343	88	224
ENSG00000087365	506	621	259	144	164	570	81	141
ENSG00000087448	181	211	112	138	117	222	77	207
ENSG00000087460	271	170	178	195	120	235	84	168
ENSG00000087470	611	842	358	267	180	484	104	401
ENSG00000087494	81	31	59	19	50	70	40	60
ENSG00000087495	182	138	255	176	148	219	203	192
ENSG00000087502	259	279	129	140	63	234	50	205
ENSG00000087586	316	479	161	99	130	321	54	166
ENSG00000087589	234	311	139	98	133	214	97	157
ENSG00000087842	155	293	221	94	156	263	29	204
ENSG00000087903	618	1066	425	360	382	886	237	426
ENSG00000087995	106	176	44	71	31	91	9	64
ENSG00000088002	307	1242	374	249	247	481	202	257
ENSG00000088035	327	790	326	219	187	437	81	307
ENSG00000088038	12	50	0	12	6	0	0	6
ENSG00000088179	733	897	430	415	397	803	263	494
ENSG00000088205	310	265	200	158	127	254	60	182
ENSG00000088247	738	1102	362	156	185	632	116	262
ENSG00000088256	111	214	86	37	46	191	24	52
ENSG00000088298	176	193	93	103	89	214	34	133
ENSG00000088305	237	442	198	192	220	375	165	213
ENSG00000088325	225	481	148	146	115	308	67	171
ENSG00000088340	117	118	98	55	74	118	72	86
ENSG00000088356	147	166	89	70	68	134	62	62
ENSG00000088367	351	544	293	250	447	375	225	337
ENSG00000088386	205	494	203	189	408	553	197	347
ENSG00000088387	483	1476	546	419	486	988	354	757
ENSG00000088448	656	1300	528	338	334	896	128	419
ENSG00000088451	249	321	187	167	136	302	55	232
ENSG00000088538	26	5	30	7	6	39	7	12
ENSG00000088543	379	478	197	194	198	281	82	240
ENSG00000088726	155	285	146	192	153	164	73	151
ENSG00000088727	173	322	77	94	109	188	75	113
ENSG00000088756	154	259	273	153	248	291	171	159
ENSG00000088766	200	349	174	136	109	265	69	169
ENSG00000088782	5	3	27	3	8	4	8	17
ENSG00000088808	303	550	232	142	154	386	105	185
ENSG00000088812	185	318	129	171	128	302	57	189
ENSG00000088826	385	324	255	215	383	458	207	277
ENSG00000088827	54	27	46	29	41	77	47	40
ENSG00000088832	253	294	171	133	118	283	110	151
ENSG00000088833	437	1180	328	229	266	568	153	340
ENSG00000088854	361	649	259	244	211	417	164	323
ENSG00000088876	355	522	225	207	221	375	185	284
ENSG00000088881	153	178	83	66	79	157	80	109
ENSG00000088882	15	6	7	8	7	8	16	19
ENSG00000088888	280	304	150	122	164	250	75	190
ENSG00000088899	112	161	63	41	46	95	33	76
ENSG00000088926	93	119	197	81	91	464	73	104
ENSG00000088930	198	290	167	117	93	211	42	175
ENSG00000088970	447	458	280	259	255	458	74	357
ENSG00000088986	455	828	241	284	226	294	99	257
ENSG00000088992	315	1118	259	220	338	174	164	258
ENSG00000089006	533	680	328	181	172	625	114	267
ENSG00000089009	250	448	105	154	133	161	78	158
ENSG00000089012	59	27	47	28	22	43	40	40
ENSG00000089022	256	316	115	163	103	128	69	180
ENSG00000089041	398	992	279	209	194	387	94	258
ENSG00000089048	143	215	89	91	71	119	56	160
ENSG00000089050	173	224	114	98	85	203	58	122
ENSG00000089053	748	1464	427	294	345	436	153	394
ENSG00000089057	491	779	369	374	383	775	300	505
ENSG00000089060	324	529	145	192	160	187	80	218
ENSG00000089063	212	454	154	146	102	362	42	209
ENSG00000089091	310	567	212	168	171	360	108	296
ENSG00000089094	1403	1964	905	768	663	1111	484	1022
ENSG00000089101	406	577	352	348	235	517	264	398
ENSG00000089116	60	22	34	16	30	28	25	27
ENSG00000089123	366	368	322	225	215	574	144	417
ENSG00000089127	234	358	119	116	98	107	69	137
ENSG00000089154	258	680	128	134	140	179	155	215
ENSG00000089157	347	527	183	118	117	206	50	171
ENSG00000089159	806	2395	493	422	576	566	325	524
ENSG00000089163	131	181	61	92	35	100	27	75
ENSG00000089169	49	87	57	30	41	20	40	41
ENSG00000089177	332	1038	301	291	361	447	278	439
ENSG00000089195	135	180	84	63	66	122	40	129
ENSG00000089199	51	95	43	24	31	56	26	49
ENSG00000089220	210	368	101	93	72	160	42	139
ENSG00000089225	16	8	14	6	11	22	17	14
ENSG00000089234	158	232	66	67	69	97	68	126
ENSG00000089248	497	653	176	167	168	335	106	224
ENSG00000089250	36	70	120	57	85	95	57	86
ENSG00000089280	288	595	184	145	156	337	61	187
ENSG00000089289	149	266	88	88	65	100	26	82
ENSG00000089327	353	271	142	129	199	240	117	190
ENSG00000089335	258	376	144	79	91	296	49	140
ENSG00000089351	892	1349	350	362	508	836	210	525
ENSG00000089356	87	206	24	45	61	46	33	51
ENSG00000089472	10	170	18	15	4	15	21	19
ENSG00000089486	249	323	137	104	76	223	34	110
ENSG00000089558	78	97	36	39	19	35	21	35
ENSG00000089597	250	363	155	107	105	352	82	129
ENSG00000089639	238	241	79	100	148	126	63	126
ENSG00000089682	104	185	115	82	54	100	21	81
ENSG00000089685	96	166	50	70	86	176	61	93
ENSG00000089692	274	432	219	167	118	378	79	163
ENSG00000089693	709	1246	459	330	236	1027	162	464
ENSG00000089775	558	780	368	302	186	534	86	253
ENSG00000089818	242	251	121	97	86	210	44	137
ENSG00000089820	425	669	278	175	101	323	55	154
ENSG00000089847	127	291	85	83	82	181	73	123
ENSG00000089876	139	158	95	111	96	112	53	155
ENSG00000089902	347	475	189	130	126	376	141	179
ENSG00000089916	257	641	193	109	153	219	87	178
ENSG00000090006	1605	2415	465	623	605	867	296	471
ENSG00000090013	770	1189	362	316	335	868	98	319
ENSG00000090020	683	2101	510	419	629	529	367	417
ENSG00000090054	233	324	160	121	98	241	77	103
ENSG00000090060	467	721	286	167	209	494	110	272
ENSG00000090061	665	1074	410	182	180	775	102	256
ENSG00000090097	205	358	151	180	167	298	59	159
ENSG00000090104	278	534	146	120	113	114	58	173
ENSG00000090238	88	117	85	33	32	109	25	55
ENSG00000090263	480	375	270	207	186	391	76	214
ENSG00000090266	509	557	260	244	218	377	111	288
ENSG00000090273	335	683	228	215	131	347	124	222
ENSG00000090316	491	397	151	164	109	219	99	169
ENSG00000090339	317	539	171	110	126	196	61	153
ENSG00000090372	133	559	98	91	106	125	102	125
ENSG00000090376	50	69	61	40	37	58	49	37
ENSG00000090382	102	403	99	43	114	226	42	90
ENSG00000090402	60	64	70	43	25	38	37	58
ENSG00000090432	108	182	54	80	55	117	34	79
ENSG00000090447	333	608	256	312	268	473	154	292
ENSG00000090470	112	135	76	87	58	117	60	90
ENSG00000090487	289	368	164	158	103	253	71	196
ENSG00000090512	196	25	119	98	70	197	41	109
ENSG00000090520	751	898	385	293	171	459	79	282
ENSG00000090530	227	494	226	161	206	236	125	178
ENSG00000090534	331	128	162	165	160	194	53	189
ENSG00000090554	223	319	58	110	39	101	38	75
ENSG00000090565	6	34	6	4	0	34	4	7
ENSG00000090581	101	365	94	104	116	121	112	88
ENSG00000090612	82	138	28	31	38	57	25	41
ENSG00000090615	230	582	97	156	108	128	70	144
ENSG00000090621	99	180	76	68	58	126	18	68
ENSG00000090661	594	975	434	288	301	1182	271	396
ENSG00000090674	74	152	42	28	41	108	32	51
ENSG00000090686	427	1022	256	208	205	484	139	223
ENSG00000090776	470	2252	578	301	454	672	223	579
ENSG00000090857	97	328	76	44	208	97	70	39
ENSG00000090861	159	205	106	60	80	157	25	83
ENSG00000090863	312	367	257	134	230	212	94	150
ENSG00000090889	108	272	130	74	69	131	25	91
ENSG00000090905	134	367	151	156	171	377	84	148
ENSG00000090924	634	1230	363	272	263	811	118	299
ENSG00000090971	23	47	20	16	13	18	6	16
ENSG00000090975	806	1836	596	481	678	893	441	650
ENSG00000090989	320	388	167	124	282	156	77	181
ENSG00000091009	476	626	310	262	95	562	58	302
ENSG00000091010	30	35	53	31	37	47	61	39
ENSG00000091039	609	685	434	374	337	351	225	526
ENSG00000091106	59	150	37	44	44	50	47	68
ENSG00000091127	402	510	273	375	247	327	124	274
ENSG00000091128	277	326	243	271	212	301	178	251
ENSG00000091129	688	2535	708	744	1097	689	558	808
ENSG00000091136	147	479	127	146	230	157	97	146
ENSG00000091137	38	21	56	38	16	53	24	33
ENSG00000091138	83	70	57	51	59	120	57	88
ENSG00000091140	668	784	413	419	327	631	199	441
ENSG00000091157	149	235	187	114	146	212	116	159
ENSG00000091164	453	737	350	217	238	667	147	314
ENSG00000091181	11	54	6	18	7	20	13	30
ENSG00000091317	242	513	141	147	194	215	73	141
ENSG00000091409	287	240	179	157	123	302	64	155
ENSG00000091428	668	504	824	552	652	1428	472	681
ENSG00000091436	327	166	235	220	179	310	150	240
ENSG00000091482	37	250	121	38	97	196	31	126
ENSG00000091483	430	703	437	248	199	449	56	295
ENSG00000091490	328	317	182	176	152	163	115	167
ENSG00000091513	964	124	282	209	195	541	146	602
ENSG00000091527	1005	1074	446	275	223	533	123	277
ENSG00000091536	327	242	340	332	184	793	213	281
ENSG00000091542	550	631	281	216	204	600	126	255
ENSG00000091583	127	69	71	70	62	119	41	87
ENSG00000091592	250	243	122	92	82	85	101	116
ENSG00000091622	121	72	70	60	47	62	68	60
ENSG00000091640	720	948	297	154	171	508	151	254
ENSG00000091651	22	30	16	21	23	20	5	19
ENSG00000091656	242	459	610	176	200	595	155	228
ENSG00000091664	51	35	55	29	67	80	67	69
ENSG00000091704	62	46	59	35	49	66	59	64
ENSG00000091732	64	76	31	47	32	69	25	31
ENSG00000091831	460	860	347	462	447	775	287	497
ENSG00000091844	158	112	129	111	333	186	81	164
ENSG00000091879	32	141	36	47	31	41	57	35
ENSG00000091947	156	205	83	114	94	210	67	124
ENSG00000091972	124	57	69	55	52	84	49	68
ENSG00000091986	212	146	73	69	80	80	21	64
ENSG00000092020	273	653	213	150	160	565	56	180
ENSG00000092036	211	272	165	148	133	211	71	458
ENSG00000092051	119	267	97	106	91	230	72	252
ENSG00000092067	91	111	58	39	51	91	37	127
ENSG00000092068	93	131	85	74	107	80	91	166
ENSG00000092094	266	526	188	182	159	301	36	541
ENSG00000092096	3	1	10	6	7	6	7	45
ENSG00000092108	303	587	236	248	177	341	129	226
ENSG00000092140	219	396	170	170	178	261	113	196
ENSG00000092148	538	725	409	386	314	712	215	420
ENSG00000092199	447	688	229	186	123	490	66	417
ENSG00000092200	235	543	203	161	167	391	75	699
ENSG00000092201	300	516	143	187	163	264	74	520
ENSG00000092203	345	546	301	211	188	476	77	524
ENSG00000092208	177	130	110	85	67	178	24	88
ENSG00000092345	110	207	116	103	88	147	97	119
ENSG00000092377	86	38	51	46	55	118	20	59
ENSG00000092421	299	489	228	149	330	491	170	217
ENSG00000092439	255	371	151	111	98	273	65	145
ENSG00000092445	138	859	142	101	105	153	121	132
ENSG00000092470	65	139	31	49	26	50	18	54
ENSG00000092529	158	472	104	59	147	181	115	267
ENSG00000092531	279	782	178	142	270	427	98	265
ENSG00000092607	256	235	283	232	221	486	137	292
ENSG00000092621	459	873	470	423	524	927	245	629
ENSG00000092758	264	913	225	319	203	462	162	276
ENSG00000092820	305	417	93	137	161	227	76	130
ENSG00000092841	238	418	106	102	87	172	35	118
ENSG00000092847	292	403	134	184	145	149	116	191
ENSG00000092853	375	661	231	261	180	169	69	318
ENSG00000092871	790	1110	417	479	404	663	179	548
ENSG00000092929	480	875	227	241	265	372	184	246
ENSG00000092931	542	1151	287	274	177	638	103	305
ENSG00000092964	685	3202	644	559	524	785	441	588
ENSG00000092969	365	1607	651	342	705	613	279	407
ENSG00000092978	372	738	616	333	439	343	230	322
ENSG00000093000	183	274	108	75	85	167	39	104
ENSG00000093009	23	36	33	22	13	55	44	28
ENSG00000093010	696	1177	653	301	454	831	234	379
ENSG00000093072	311	263	318	200	207	410	167	188
ENSG00000093134	74	49	34	29	41	75	19	61
ENSG00000093144	158	232	129	133	242	219	83	255
ENSG00000093167	407	576	249	255	220	568	108	368
ENSG00000093183	632	711	266	247	165	598	120	303
ENSG00000093217	305	546	249	250	198	508	120	296
ENSG00000094631	687	1405	599	224	213	809	90	314
ENSG00000094755	145	481	152	123	83	162	78	152
ENSG00000094804	358	571	197	209	139	328	94	144
ENSG00000094841	180	426	203	117	123	252	54	134
ENSG00000094880	284	428	159	148	150	346	72	241
ENSG00000094914	718	1373	283	302	227	615	81	296
ENSG00000094916	856	1352	408	212	239	889	108	364
ENSG00000094963	135	99	138	97	140	313	73	122
ENSG00000094975	1053	1981	1124	437	519	1094	207	648
ENSG00000095002	192	274	96	116	124	156	32	173
ENSG00000095015	627	482	413	304	249	411	156	496
ENSG00000095059	223	839	108	104	132	215	72	138
ENSG00000095066	656	1360	397	257	285	676	144	301
ENSG00000095110	8	10	10	11	3	4	8	9
ENSG00000095139	153	126	94	74	82	108	63	89
ENSG00000095203	123	651	217	136	151	456	102	135
ENSG00000095209	334	732	308	312	256	444	133	259
ENSG00000095261	260	468	114	167	103	417	58	174
ENSG00000095303	247	399	187	191	277	277	122	161
ENSG00000095319	207	251	114	189	123	201	61	117
ENSG00000095321	336	372	199	232	151	406	85	142
ENSG00000095370	879	1149	471	464	419	767	186	342
ENSG00000095380	483	941	302	279	287	528	187	342
ENSG00000095383	595	887	492	397	326	1075	197	404
ENSG00000095397	459	967	293	358	351	505	244	314
ENSG00000095464	19	4	20	24	17	54	21	17
ENSG00000095485	57	95	42	21	33	66	24	64
ENSG00000095539	269	361	170	284	186	468	108	162
ENSG00000095564	211	211	107	127	96	198	44	111
ENSG00000095574	314	286	171	158	155	361	59	206
ENSG00000095585	287	396	227	194	229	439	161	175
ENSG00000095587	423	700	497	267	372	614	242	355
ENSG00000095596	45	74	65	40	29	101	36	32
ENSG00000095637	1223	1506	950	806	948	2690	543	855
ENSG00000095713	182	679	293	207	273	314	234	236
ENSG00000095739	275	659	161	182	174	410	72	249
ENSG00000095777	122	119	165	157	134	184	157	189
ENSG00000095787	739	1510	429	355	494	695	241	578
ENSG00000095794	894	914	484	399	390	703	141	551
ENSG00000095906	367	697	237	142	120	474	34	166
ENSG00000095932	41	153	52	53	44	81	40	57
ENSG00000095951	1111	1233	1210	490	413	1171	355	708
ENSG00000095970	8	6	24	3	16	16	8	13
ENSG00000095981	17	10	31	26	12	32	18	38
ENSG00000096006	58	116	89	31	58	110	51	78
ENSG00000096060	1415	3164	1391	572	572	1859	362	1237
ENSG00000096063	396	347	484	171	209	360	108	291
ENSG00000096070	381	408	399	187	140	355	100	271
ENSG00000096080	358	355	306	184	182	332	124	271
ENSG00000096088	12	137	63	25	20	40	43	34
ENSG00000096092	242	430	255	193	149	294	101	309
ENSG00000096093	934	2038	1098	568	745	1055	370	970
ENSG00000096264	133	87	189	49	61	87	95	99
ENSG00000096384	705	889	546	330	217	856	126	477
ENSG00000096395	61	69	95	36	104	209	83	83
ENSG00000096401	256	328	382	193	154	335	118	265
ENSG00000096433	263	317	116	123	184	151	72	127
ENSG00000096654	251	519	355	123	139	363	59	227
ENSG00000096696	284	556	558	142	160	558	105	270
ENSG00000096717	299	329	155	169	126	378	52	198
ENSG00000096746	290	365	206	129	105	387	30	167
ENSG00000096872	336	648	364	263	245	382	100	233
ENSG00000096968	591	1120	461	297	320	297	114	275
ENSG00000096996	270	211	109	92	72	115	61	105
ENSG00000097007	512	832	290	263	257	581	159	231
ENSG00000097021	614	1733	630	564	531	999	353	545
ENSG00000097033	514	593	381	322	282	485	105	305
ENSG00000097046	224	264	230	117	135	212	65	152
ENSG00000097096	172	90	208	143	87	268	65	150
ENSG00000099139	363	310	538	319	551	686	275	301
ENSG00000099194	342	221	198	152	120	461	62	121
ENSG00000099203	591	1593	436	184	353	769	100	294
ENSG00000099204	957	905	722	571	612	1688	330	641
ENSG00000099219	350	662	437	308	380	344	157	341
ENSG00000099246	439	507	250	165	231	383	74	280
ENSG00000099250	742	831	523	368	646	985	274	554
ENSG00000099251	54	33	35	11	28	66	10	48
ENSG00000099256	78	62	28	50	42	66	15	87
ENSG00000099260	223	267	328	228	214	626	142	243
ENSG00000099282	448	822	249	238	391	376	200	238
ENSG00000099284	336	162	194	146	181	315	147	128
ENSG00000099290	62	76	38	29	33	36	25	68
ENSG00000099308	784	1120	441	508	320	1003	185	435
ENSG00000099326	750	1716	363	204	243	790	70	263
ENSG00000099330	392	716	206	172	151	484	125	246
ENSG00000099331	948	1707	468	389	473	921	305	552
ENSG00000099337	35	15	20	7	18	18	12	28
ENSG00000099338	917	1396	370	327	312	684	142	341
ENSG00000099341	524	795	185	162	202	399	53	174
ENSG00000099364	1040	2037	750	555	501	1434	200	539
ENSG00000099365	181	783	132	171	160	486	110	203
ENSG00000099377	144	428	176	131	189	252	55	141
ENSG00000099381	107	239	75	88	49	166	28	45
ENSG00000099385	205	445	188	142	144	287	58	184
ENSG00000099617	103	138	88	74	87	556	93	117
ENSG00000099622	1099	1784	608	426	430	2047	242	637
ENSG00000099624	501	908	272	197	211	1089	131	226
ENSG00000099625	13	41	10	22	25	32	30	19
ENSG00000099725	264	307	57	111	66	115	39	114
ENSG00000099769	41	194	43	77	79	245	56	97
ENSG00000099783	308	411	211	132	157	305	71	189
ENSG00000099785	387	570	255	161	216	695	105	242
ENSG00000099795	296	481	126	182	118	222	40	122
ENSG00000099797	822	1616	419	395	356	2254	242	467
ENSG00000099800	262	557	143	75	133	269	84	134
ENSG00000099804	258	210	177	108	137	474	86	161
ENSG00000099810	450	1104	391	320	339	377	168	351
ENSG00000099812	41	75	42	11	32	34	56	32
ENSG00000099814	112	407	98	82	121	204	124	104
ENSG00000099817	599	912	367	184	246	1237	159	329
ENSG00000099821	134	160	61	65	76	200	34	86
ENSG00000099822	54	80	45	27	37	94	17	32
ENSG00000099840	595	1038	302	202	217	753	85	273
ENSG00000099860	380	822	261	132	176	405	108	238
ENSG00000099864	253	256	175	90	136	400	132	206
ENSG00000099866	286	309	151	86	157	289	85	133
ENSG00000099875	1317	2830	845	554	580	3363	301	861
[truncated: 38,523 more rows]
